# Supplementary material for: Transcription-Associated Metabolomic Analysis Reveals the Mechanism of Fruit Ripening during the Development of Chinese Bayberry
Source: Int J Mol Sci. 2024 Aug 8;25(16):8654. doi: 10.3390/ijms25168654 (PMC11355050; doi:10.3390/ijms25168654)
Supplement: Supplementary file 1 [file ijms-25-08654-s001.zip]

Archive with 2 entries (2 files):
- ijms-3076677-supplementary.xlsx
- Supplementary information.pdf
