# Supplementary material for: Transcription-Associated Metabolomic Analysis Reveals the Mechanism of Fruit Ripening during the Development of Chinese Bayberry
Source: Int J Mol Sci. 2024 Aug 8;25(16):8654. doi: 10.3390/ijms25168654 (PMC11355050; doi:10.3390/ijms25168654)
Supplement: Supplementary file 1 [file ijms-25-08654-s001.zip › ijms-3076677-supplementary.xlsx]

## Sheet: Supplementary table S1
Supplementary table S1: qPCR primers list.
Genes	Primer Sequence（5’-3’）
qMrActin-F	AATGGAACTGGAATGGTCAAGGC
qMrActin-R	TGCCAGATCTTCTCCATGTCATCCCA
qMrChr3G22690 -F	CCGGTTTTGGTGCAACTTCC
q MrChr3G22690-R	TGAGGCAATGTGTGGCAAGA
qMrChr2G01180-F	TCGGAGCTGGAAGACATTGC
qMrChr2G01180-R	CTTGGCGTCAATGCCCAAGA
qMrChr4G27830-F	GGGATGCCCAGGATTGACAT
qMrChr4G27830-R	CTGTAGGCATTCCCCAGTCG

## Sheet: Supplementary table S2
Supplementary table S2: 197 out of 208 selected genes
#ID	gene_name		nr_symbol	FR1_FPKM	FR1_count	FR2_FPKM	FR2_count	FR3_FPKM	FR3_count	MR1_FPKM	MR1_count	MR2_FPKM	MR2_count	MR3_FPKM	MR3_count	UR1_FPKM	UR1_count	UR2_FPKM	UR2_count	UR3_FPKM	UR3_count	FR_vs_MR_DESeq2_FDR	FR_vs_MR_DESeq2_log2FC	FR_vs_MR_DESeq2_(FDR_0.01_FC_2)_regulated	FR_vs_UR_DESeq2_FDR	FR_vs_UR_DESeq2_log2FC	FR_vs_UR_DESeq2_(FDR_0.01_FC_2)_regulated	MR_vs_FR_DESeq2_FDR	MR_vs_FR_DESeq2_log2FC	MR_vs_FR_DESeq2_(FDR_0.01_FC_2)_regulated	MR_vs_UR_DESeq2_FDR	MR_vs_UR_DESeq2_log2FC	MR_vs_UR_DESeq2_(FDR_0.01_FC_2)_regulated	UR_vs_FR_DESeq2_FDR	UR_vs_FR_DESeq2_log2FC	UR_vs_FR_DESeq2_(FDR_0.01_FC_2)_regulated	UR_vs_MR_DESeq2_FDR	UR_vs_MR_DESeq2_log2FC	UR_vs_MR_DESeq2_(FDR_0.01_FC_2)_regulated	COG_class	COG_class_annotation	GO_annotation	KEGG_annotation	KEGG_pathway_annotation	KOG_class	KOG_class_annotation	Pfam_annotation	Swiss_Prot_annotation	eggNOG_class
MrChr1G02810	MrChr1G02810	MrChr1G02810	--	0.408333	18	0.11011	4	0	0	6.3282	225	7.10999	249	5.16196	167	15.9286	528	13.6788	423	10.8629	382	8.43258e-11	5.05668	up	1.49831e-06	6.08794	up	8.43323e-11	-5.05667	down	0.00120334	1.05125	up	1.49829e-06	-6.08793	down	0.00120335	-1.05125	down	--	--	Biological Process: response to acid chemical (GO:0001101);; Molecular Function: molecular_function (GO:0003674);; Molecular Function: nucleic acid binding (GO:0003676);; Molecular Function: RNA binding (GO:0003723);; Molecular Function: mRNA binding (GO:0003729);; Molecular Function: binding (GO:0005488);; Molecular Function: calcium ion binding (GO:0005509);; Molecular Function: calcium-depende…	K17098|4.7e-137|jre:109005725|K17098 annexin D | (RefSeq) annexin D4-like	--	[U]	Intracellular trafficking, secretion, and vesicular transport	Annexin	Annexin D4 OS=Arabidopsis thaliana OX=3702 GN=ANN4 PE=1 SV=1	U
MrChr1G04150	MrChr1G04150	MrChr1G04150	--	88.8676	18146	98.6178	15639	72.3583	13863	44.6156	7618	27.5914	4627	46.4049	7214	20.9538	3334	15.5433	2307	21.9303	3698	1.63987e-05	-1.13657	down	1.48821e-28	-2.25195	down	1.63988e-05	1.13657	up	0.000199278	-1.09283	down	1.48816e-28	2.25195	up	0.000199275	1.09283	up	[V]	Defense mechanisms	Cellular Component: plant-type vacuole (GO:0000325);; Molecular Function: molecular_function (GO:0003674);; Molecular Function: catalytic activity (GO:0003824);; Molecular Function: transporter activity (GO:0005215);; Molecular Function: ATP binding (GO:0005524);; Cellular Component: cellular_component (GO:0005575);; Cellular Component: intracellular (GO:0005622);; Cellular Component: obsolete ce…	K05665|0.0e+00|cqi:110721599|K05665 ATP-binding cassette, subfamily C (CFTR/MRP), member 1 [EC:7.6.2.3] | (RefSeq) putative ABC transporter C family member 15	ABC transporters (ko02010)	[Q]	Secondary metabolites biosynthesis, transport and catabolism	ABC transporter transmembrane region	ABC transporter C family member 9 OS=Arabidopsis thaliana OX=3702 GN=ABCC9 PE=2 SV=2	Q
MrChr1G05690	MrChr1G05690	MrChr1G05690	--	0.209589	15	0.323946	18	0.494086	32	1.03752	60	1.21314	69	1.30838	68	4.94758	264	3.16665	158	2.75384	156	0.0015668	1.78023	up	6.70787e-13	3.28735	up	0.00156683	-1.78023	down	0.000735607	1.52776	up	6.708e-13	-3.28734	down	0.000735615	-1.52776	down	--	--	--	K09422|1.8e-13|rcu:8265812|K09422 transcription factor MYB, plant | (RefSeq) transcription factor DUO1	--	--	--	Plant protein of unknown function	UPF0481 protein At3g47200 OS=Arabidopsis thaliana OX=3702 GN=At3g47200 PE=2 SV=1	S
MrChr1G05900	MrChr1G05900	MrChr1G05900	--	8.7394	555	15.0317	741	17.6429	1050	3.37238	179	2.97159	155	4.8718	236	1.41285	70	1.38841	65	2.42691	128	1.40106e-07	-1.86713	down	3.33937e-18	-3.05766	down	1.40108e-07	1.86713	up	0.0287559	-1.16856	normal	3.33928e-18	3.05766	up	0.0287557	1.16856	normal	--	--	Molecular Function: transferase activity (GO:0016740);;	K08237|7.4e-187|jre:109016244|K08237 hydroquinone glucosyltransferase [EC:2.4.1.218] | (RefSeq) hydroquinone glucosyltransferase-like	--	[GC]	Carbohydrate transport and metabolism;; Energy production and conversion	UDP-glucoronosyl and UDP-glucosyl transferase	Hydroquinone glucosyltransferase OS=Rauvolfia serpentina OX=4060 GN=AS PE=1 SV=1	--
MrChr1G09270	MrChr1G09270	MrChr1G09270	--	1.47085	66	1.79893	63	4.0247	169	9.399	350	5.7153	209	5.73429	195	25.7362	893	18.4808	599	15.2868	562	0.00129132	1.51059	up	3.59034e-13	2.94573	up	0.00129135	-1.51058	down	2.08457e-05	1.45139	up	3.59043e-13	-2.94573	down	2.0846e-05	-1.45139	down	[CR]	Energy production and conversion;; General function prediction only	Cellular Component: cellular_component (GO:0005575);; Cellular Component: intracellular (GO:0005622);; Cellular Component: obsolete cell (GO:0005623);; Cellular Component: cytoplasm (GO:0005737);; Cellular Component: vacuole (GO:0005773);; Cellular Component: plasma membrane (GO:0005886);; Cellular Component: chloroplast (GO:0009507);; Cellular Component: plastid envelope (GO:0009526);; Cellular …	K00224|1.4e-152|jre:109012806|K00224 chloroplastic oxoene reductase [EC:1.3.1.-] | (RefSeq) chloroplast envelope quinone oxidoreductase homolog	alpha-Linolenic acid metabolism (ko00592)	[CR]	Energy production and conversion;; General function prediction only	Zinc-binding dehydrogenase	Chloroplast envelope quinone oxidoreductase homolog OS=Arabidopsis thaliana OX=3702 GN=CEQORH PE=1 SV=1	C
MrChr1G10570	MrChr1G10570	MrChr1G10570	--	546.882	37334	472.545	25048	457.673	29316	257.223	14684	94.1121	5276	189.61	9853	72.027	3831	57.5104	2855	82.1658	4632	1.19973e-05	-1.46406	down	1.06406e-61	-2.89883	down	1.19973e-05	1.46406	up	0.0001739	-1.41334	down	1.06402e-61	2.89883	up	0.000173897	1.41334	up	[QV]	Secondary metabolites biosynthesis, transport and catabolism;; Defense mechanisms	Molecular Function: monooxygenase activity (GO:0004497);;	K00487|2.7e-275|nnu:104593756|K00487 trans-cinnamate 4-monooxygenase [EC:1.14.14.91] | (RefSeq) trans-cinnamate 4-monooxygenase	Ubiquinone and other terpenoid-quinone biosynthesis (ko00130);; Phenylpropanoid biosynthesis (ko00940);; Flavonoid biosynthesis (ko00941);; Stilbenoid, diarylheptanoid and gingerol biosynthesis (ko00945)	[Q]	Secondary metabolites biosynthesis, transport and catabolism	Cytochrome P450	Trans-cinnamate 4-monooxygenase OS=Populus kitakamiensis OX=34292 GN=CYP73A16 PE=2 SV=1	Q
MrChr1G10710	MrChr1G10710	MrChr1G10710	--	21.3101	725	6.0808	161	7.64662	244	108.66	3090	106.676	2979	212.705	5505	84.9189	2250	36.7505	909	46.2631	1299	2.07235e-13	3.61523	up	2.79498e-05	2.15137	up	2.07252e-13	-3.61523	down	0.0016303	-1.4386	down	2.79504e-05	-2.15136	down	0.00163031	1.4386	up	--	--	Cellular Component: cellular_component (GO:0005575);; Cellular Component: cell wall (GO:0005618);; Cellular Component: obsolete cell (GO:0005623);; Biological Process: syncytium formation (GO:0006949);; Biological Process: biological_process (GO:0008150);; Biological Process: anatomical structure morphogenesis (GO:0009653);; Biological Process: cellular process (GO:0009987);; Cellular Component: …	K20628|4.6e-127|zju:107414006|K20628 expansin | (RefSeq) expansin-A8 precursor	--	--	--	Expansin C-terminal domain	Expansin-A2 OS=Oryza sativa subsp. japonica OX=39947 GN=EXPA2 PE=2 SV=2	S
MrChr1G10780	MrChr1G10780	MrChr1G10780	LOC108996905	0	0	0.198223	9	0.144857	8	0.966475	42	1.39958	61	0.750938	30	4.09499	163	3.42231	130	1.87698	80	0.0039875	3.06023	up	3.55422e-08	4.54483	up	0.0039876	-3.06023	down	0.0178827	1.49223	normal	3.5543e-08	-4.54483	down	0.0178829	-1.49223	normal	--	--	Molecular Function: DNA binding (GO:0003677);; Cellular Component: nucleus (GO:0005634);; Biological Process: negative regulation of transcription, DNA-templated (GO:0045892);;	K01870|4.3e-07|smo:SELMODRAFT_437676|K01870 isoleucyl-tRNA synthetase [EC:6.1.1.5] | (RefSeq) hypothetical protein	Aminoacyl-tRNA biosynthesis (ko00970)	--	--	Transcriptional repressor, ovate	Transcription repressor OFP4 OS=Arabidopsis thaliana OX=3702 GN=OFP4 PE=1 SV=1	S
MrChr1G11070	MrChr1G11070	MrChr1G11070	--	0	0	0	0	0.141796	4	3.52488	74	9.25936	191	5.95581	114	9.54892	187	21.2306	388	20.1712	418	2.91395e-11	6.7815	up	7.56023e-20	8.10894	up	2.91414e-11	-6.7815	down	0.0254115	1.36238	normal	7.56065e-20	-8.10894	down	0.0254118	-1.36238	normal	--	--	--	--	--	--	--	Wound-induced protein WI12	Wound-induced protein 1 OS=Solanum tuberosum OX=4113 GN=WUN1 PE=2 SV=1	S
MrChr1G11120	MrChr1G11120	MrChr1G11120	--	3.66482	328	5.81759	405	3.77168	317	2.64432	198	2.37913	175	1.3676	94	4.75349	332	4.16916	272	4.63259	343	0.00524639	-1.06005	down	0.856523	-0.0594594	normal	0.00524639	1.06005	up	0.00947529	1.02149	up	0.856521	0.05946	normal	0.00947537	-1.02149	down	--	--	Molecular Function: protein binding (GO:0005515);;	K10268|2.0e-230|jre:108996995|K10268 F-box and leucine-rich repeat protein 2/20 | (RefSeq) F-box/LRR-repeat protein 3-like	--	[R]	General function prediction only	Leucine Rich repeat	F-box/LRR-repeat protein 3 OS=Arabidopsis thaliana OX=3702 GN=FBL3 PE=2 SV=1	S
MrChr1G11580	MrChr1G11580	MrChr1G11580	--	37.6996	3978	29.3316	2403	36.1098	3575	8.93216	789	6.8845	597	11.6786	938	3.6971	304	2.90775	224	6.45542	563	6.79931e-14	-1.89968	down	1.37337e-25	-3.07391	down	6.79987e-14	1.89968	up	0.0106409	-1.14926	normal	1.37333e-25	3.07391	up	0.010641	1.14927	normal	[NW]	Cell motility;; Extracellular structures	Molecular Function: protein kinase activity (GO:0004672);; Biological Process: protein phosphorylation (GO:0006468);;	K08286|2.9e-34|aly:9305569|K08286 protein-serine/threonine kinase [EC:2.7.11.-] | (RefSeq) receptor-like protein kinase 5	--	[T]	Signal transduction mechanisms	Protein tyrosine and serine/threonine kinase	Protein MALE DISCOVERER 2 OS=Arabidopsis thaliana OX=3702 GN=MDIS2 PE=1 SV=1	T
MrChr1G12580	MrChr1G12580	MrChr1G12580	--	158.305	30521	275.747	41278	185.792	33609	6.09193	983	0.606603	97	2.40738	354	0.140311	22	0.319493	45	0.14177	23	7.97612e-14	-6.12676	down	4.22282e-193	-10.0813	down	7.97552e-14	6.12676	up	0.00100954	-3.93061	down	4.22244e-193	10.0813	up	0.00100953	3.93062	up	[T]	Signal transduction mechanisms	Molecular Function: molecular_function (GO:0003674);; Molecular Function: catalytic activity (GO:0003824);; Molecular Function: transporter activity (GO:0005215);; Molecular Function: ATP binding (GO:0005524);; Cellular Component: cellular_component (GO:0005575);; Cellular Component: obsolete cell (GO:0005623);; Cellular Component: plasma membrane (GO:0005886);; Cellular Component: cell-cell junc…	K08712|1.6e-155|gsl:Gasu_29800|K08712 ATP-binding cassette, subfamily G (WHITE), member 2, SNQ2 | (RefSeq) ABC transporter, ATP-binding protein	ABC transporters (ko02010)	[Q]	Secondary metabolites biosynthesis, transport and catabolism	ABC-2 type transporter	ABC transporter G family member 31 OS=Arabidopsis thaliana OX=3702 GN=ABCG31 PE=1 SV=1	Q
MrChr1G12920	MrChr1G12920	MrChr1G12920	--	12.4455	1090	20.6787	1406	27.0485	2223	11.8753	870	6.71992	484	8.05532	537	2.3622	162	6.03174	384	5.26738	381	0.000494256	-1.17482	down	3.12073e-08	-2.21336	down	0.000494256	1.17482	up	0.0492119	-1.01963	normal	3.12066e-08	2.21337	up	0.0492114	1.01963	normal	[H]	Coenzyme transport and metabolism	Molecular Function: molecular_function (GO:0003674);; Molecular Function: catalytic activity (GO:0003824);; Molecular Function: binding (GO:0005488);; Molecular Function: protein binding (GO:0005515);; Cellular Component: cellular_component (GO:0005575);; Cellular Component: intracellular (GO:0005622);; Cellular Component: obsolete cell (GO:0005623);; Cellular Component: cytoplasm (GO:0005737);; …	K03147|0.0e+00|jre:108979240|K03147 phosphomethylpyrimidine synthase [EC:4.1.99.17] | (RefSeq) phosphomethylpyrimidine synthase, chloroplastic	Thiamine metabolism (ko00730)	--	--	Radical SAM ThiC family	Phosphomethylpyrimidine synthase, chloroplastic OS=Arabidopsis thaliana OX=3702 GN=THIC PE=1 SV=1	H
MrChr1G13440	MrChr1G13440	MrChr1G13440	--	10.704	977	11.3951	807	8.02779	687	1.34373	103	0.720809	54	1.65906	116	0.313736	23	0.170209	12	0.135499	11	3.01116e-17	-3.01445	down	1.68539e-54	-5.63303	down	3.0113e-17	3.01445	up	0.000160691	-2.59872	down	1.68533e-54	5.63303	up	0.000160689	2.59872	up	--		Molecular Function: kinase activity (GO:0016301);; Molecular Function: carbohydrate binding (GO:0030246);;	K01176|1.4e-74|sbi:8065370|K01176 alpha-amylase [EC:3.2.1.1] | (RefSeq) alpha-amylase isozyme 2A	Starch and sucrose metabolism (ko00500)	--	--	Legume lectin domain	L-type lectin-domain containing receptor kinase SIT2 OS=Oryza sativa subsp. japonica OX=39947 GN=SIT2 PE=2 SV=2	T
MrChr1G13910	MrChr1G13910	MrChr1G13910	--	0.527355	19	0.37567	11	0.721631	25	2.24876	68	1.98466	59	2.59599	71	8.87693	249	5.41266	142	3.35668	100	0.000156063	2.04642	up	3.66708e-10	3.32177	up	0.000156068	-2.04642	down	0.0326237	1.29343	normal	3.66715e-10	-3.32177	down	0.0326239	-1.29343	normal	[IQR]	Lipid transport and metabolism;; Secondary metabolites biosynthesis, transport and catabolism;; General function prediction only	--	K08081|4.2e-102|qsu:112030486|K08081 tropinone reductase I [EC:1.1.1.206] | (RefSeq) tropinone reductase homolog At5g06060-like	Tropane, piperidine and pyridine alkaloid biosynthesis (ko00960)	[R]	General function prediction only	Enoyl-(Acyl carrier protein) reductase	Tropinone reductase homolog At5g06060 OS=Arabidopsis thaliana OX=3702 GN=At5g06060 PE=2 SV=1	Q
MrChr1G16630	MrChr1G16630	MrChr1G16630	--	3.24282	135	7.26039	234	12.7596	496	18.1682	630	25.6535	873	41.0966	1296	12.2448	396	13.8113	416	16.7263	572	0.000181466	1.90401	up	0.0882003	0.807445	normal	0.000181468	-1.90401	down	0.0150185	-1.07607	normal	0.088201	-0.807444	normal	0.0150183	1.07607	normal	--	--	Biological Process: carbohydrate metabolic process (GO:0005975);;	--	--	--	--	Glycosyl hydrolases family 18	Chitinase 1 OS=Tulipa saxatilis subsp. bakeri OX=110455 PE=1 SV=1	G
MrChr1G17030	MrChr1G17030	MrChr1G17030	--	57.0708	632	60.8563	523	34.7799	362	12.9957	121	9.80771	90	10.0624	85	5.56993	49	2.38468	20	5.76586	53	2.65859e-11	-2.22004	down	4.51455e-18	-3.5535	down	2.65867e-11	2.22004	up	0.0441514	-1.30825	normal	4.51444e-18	3.5535	up	0.044151	1.30825	normal	--	--	--	--	--	--	--	--	--	--
MrChr1G17930	MrChr1G17930	MrChr1G17930	--	2.66243	36	2.76492	29	1.94438	25	10.5487	120	14.698	163	6.89242	71	44.8315	472	31.1491	306	24.6754	275	1.91174e-05	2.12159	up	4.18009e-23	3.67346	up	1.9118e-05	-2.12159	down	0.000423404	1.57294	up	4.18019e-23	-3.67346	down	0.000423409	-1.57294	down	--	--	--	--	--	--	--	--	--	--
MrChr1G19740	MrChr1G19740	MrChr1G19740	--	3.6631	556	1.85353	219	3.3339	475	1.16598	148	0.478855	60	0.391534	46	0.242803	29	0.035191	4	0.211918	27	8.45018e-06	-2.13469	down	9.30234e-14	-4.24578	down	8.45019e-06	2.13469	up	0.035852	-2.08851	normal	9.30208e-14	4.24578	up	0.0358516	2.08851	normal	[T]	Signal transduction mechanisms	Molecular Function: molecular_function (GO:0003674);; Molecular Function: catalytic activity (GO:0003824);; Molecular Function: transporter activity (GO:0005215);; Molecular Function: ATP binding (GO:0005524);; Cellular Component: cellular_component (GO:0005575);; Cellular Component: obsolete cell (GO:0005623);; Cellular Component: plasma membrane (GO:0005886);; Biological Process: transport (GO:…	K21396|6.1e-54|gsl:Gasu_36200|K21396 ATP-binding cassette, subfamily G (WHITE), eye pigment precursor transporter | (RefSeq) ABC transporter, ATP-binding protein	--	[Q]	Secondary metabolites biosynthesis, transport and catabolism	ABC-2 type transporter	ABC transporter G family member 28 OS=Arabidopsis thaliana OX=3702 GN=ABCG28 PE=3 SV=1	Q
MrChr1G20430	MrChr1G20430	MrChr1G20430	--	0.203769	8	0.186114	6	0	0	1.75472	58	1.59234	52	2.06468	62	8.97406	275	8.06362	231	5.72609	186	3.41018e-05	3.76415	up	5.33445e-20	5.74498	up	3.41031e-05	-3.76415	down	1.40322e-07	1.99308	up	5.3346e-20	-5.74497	down	1.40324e-07	-1.99308	down	[G]	Carbohydrate transport and metabolism	Molecular Function: hydrolase activity (GO:0016787);;	K08235|1.4e-146|qsu:111994201|K08235 xyloglucan:xyloglucosyl transferase [EC:2.4.1.207] | (RefSeq) probable xyloglucan endotransglucosylase/hydrolase protein 32	--	--	--	Glycosyl hydrolases family 16	Xyloglucan endotransglucosylase/hydrolase protein 31 OS=Arabidopsis thaliana OX=3702 GN=XTH31 PE=1 SV=2	G
MrChr1G21670	MrChr1G21670	MrChr1G21670	LOC108986893	2.8989	230	1.70051	105	5.99838	445	13.0007	860	7.4913	487	15.8176	952	2.14773	133	6.93142	399	5.30136	347	0.000181466	1.79469	up	0.547025	0.376198	normal	0.000181468	-1.79469	down	0.0124045	-1.40113	normal	0.547028	-0.376196	normal	0.0124044	1.40113	normal	[DPM]	Cell cycle control, cell division, chromosome partitioning;; Inorganic ion transport and metabolism;; Cell wall/membrane/envelope biogenesis	Molecular Function: copper ion binding (GO:0005507);; Cellular Component: extracellular region (GO:0005576);; Molecular Function: L-ascorbate oxidase activity (GO:0008447);;	K00423|3.8e-289|qsu:112026054|K00423 L-ascorbate oxidase [EC:1.10.3.3] | (RefSeq) L-ascorbate oxidase-like	Ascorbate and aldarate metabolism (ko00053)	[Q]	Secondary metabolites biosynthesis, transport and catabolism	Multicopper oxidase	L-ascorbate oxidase OS=Nicotiana tabacum OX=4097 GN=AAO PE=2 SV=1	Q
MrChr1G23380	MrChr1G23380	MrChr1G23380	--	0.644285	64	0.786341	60	1.46409	135	0.394169	33	0.472923	39	0.413809	31	1.25618	97	1.4559	104	0.830887	68	0.0370454	-1.14163	normal	0.682077	0.222159	normal	0.0370453	1.14163	normal	0.0238523	1.3823	normal	0.682079	-0.222157	normal	0.0238521	-1.3823	normal	[R]	General function prediction only	Biological Process: immune system process (GO:0002376);; Cellular Component: cellular_component (GO:0005575);; Cellular Component: obsolete cell (GO:0005623);; Cellular Component: plasma membrane (GO:0005886);; Biological Process: response to stress (GO:0006950);; Biological Process: defense response (GO:0006952);; Biological Process: immune response (GO:0006955);; Biological Process: cell commun…	K12818|5.2e-139|mtr:MTR_0267s0070|K12818 ATP-dependent RNA helicase DHX8/PRP22 [EC:3.6.4.13] | (RefSeq) NB-ARC domain disease resistance protein, putative	Spliceosome (ko03040)	[T]	Signal transduction mechanisms	NB-ARC domain	Putative disease resistance RPP13-like protein 1 OS=Arabidopsis thaliana OX=3702 GN=RPPL1 PE=3 SV=1	T
MrChr1G23970	MrChr1G23970	MrChr1G23970	--	11.2241	670	5.73106	266	7.61696	427	17.9742	897	15.5637	763	21.8351	992	9.65684	449	7.69004	334	11.3655	560	0.000292519	1.17343	up	0.733464	0.125546	normal	0.000292527	-1.17343	down	0.000641438	-1.02234	down	0.733466	-0.125545	normal	0.000641431	1.02234	up	--	--	--	K15111|7.1e-22|spen:107015750|K15111 solute carrier family 25 (mitochondrial S-adenosylmethionine transporter), member 26 | (RefSeq) LOW QUALITY PROTEIN: protein MITOFERRINLIKE 1, chloroplastic	--	--	--	Plant organelle RNA recognition domain	Protein ROOT PRIMORDIUM DEFECTIVE 1 OS=Arabidopsis thaliana OX=3702 GN=RPD1 PE=1 SV=1	S
MrChr1G30060	MrChr1G30060	MrChr1G30060	--	1.17955	37	2.66888	65	7.13198	210	20.6581	541	20.7801	535	24.9352	595	56.3026	1374	71.2362	1622	44.2076	1143	2.51213e-06	2.62546	up	1.05201e-13	3.90778	up	2.51222e-06	-2.62546	down	3.65166e-06	1.29804	up	1.05204e-13	-3.90778	down	3.6517e-06	-1.29803	down	--	--	Molecular Function: electron transfer activity (GO:0009055);;	K11886|1.7e-14|cit:102612658|K11886 proteasome component ECM29 | (RefSeq) proteasome adapter and scaffold protein ECM29-like	--	--	--	Plastocyanin-like domain	--	S
MrChr1G31600	MrChr1G31600	MrChr1G31600	--	0	0	0.400726	5	1.06847	16	11.7924	157	4.63422	61	11.0356	134	2.8321	36	4.96884	58	2.92394	39	4.10282e-06	4.24364	up	0.0113389	2.83273	normal	4.103e-06	-4.24364	down	0.0463296	-1.40236	normal	0.0113391	-2.83273	normal	0.04633	1.40236	normal	--	--	--	--	--	--	--	Probable lipid transfer	--	S
MrChr1G32390	MrChr1G32390	MrChr1G32390	--	3.13603	48	3.23947	39	1.87759	27	7.76522	99	7.5819	95	5.24624	61	30.2212	356	30.921	340	17.2651	216	0.00896759	1.29978	up	1.45855e-14	3.13102	up	0.00896775	-1.29977	down	2.46555e-06	1.85057	up	1.45858e-14	-3.13102	down	2.46559e-06	-1.85057	down	--	--	--	--	--	--	--	--	Photosystem II 5 kDa protein, chloroplastic OS=Petunia hybrida OX=4102 PE=1 SV=1	S
MrChr1G32610	MrChr1G32610	MrChr1G32610	--	75.4669	5289	93.9077	5105	77.9858	5141	22.3003	1307	14.7267	848	24.0205	1282	6.7749	375	9.22539	471	14.376	837	3.12666e-17	-2.01964	down	3.20229e-29	-3.11132	down	3.12685e-17	2.01964	up	0.0103253	-1.06797	normal	3.20218e-29	3.11132	up	0.0103251	1.06797	normal	[V]	Defense mechanisms	Molecular Function: molecular_function (GO:0003674);; Molecular Function: transporter activity (GO:0005215);; Molecular Function: organic acid transmembrane transporter activity (GO:0005342);; Biological Process: transport (GO:0006810);; Biological Process: ion transport (GO:0006811);; Biological Process: anion transport (GO:0006820);; Biological Process: tricarboxylic acid transport (GO:0006842)…	K20456|3.3e-93|smo:SELMODRAFT_417928|K20456 oxysterol-binding protein 1 | (RefSeq) hypothetical protein	--	[R]	General function prediction only	MatE	Protein DETOXIFICATION 42 OS=Arabidopsis thaliana OX=3702 GN=DTX42 PE=2 SV=2	U
MrChr1G33110	MrChr1G33110	MrChr1G33110	--	137.594	6739	110.369	4197	122.983	5652	347.793	14243	278.429	11197	367.868	13714	119.684	4567	122.499	4362	158.89	6425	2.88958e-14	1.4239	up	0.926696	0.019333	normal	2.88988e-14	-1.4239	down	1.02064e-10	-1.38095	down	0.926697	-0.0193327	normal	1.02062e-10	1.38095	up	--	--	Molecular Function: nucleotide binding (GO:0000166);; Molecular Function: molecular_function (GO:0003674);; Molecular Function: binding (GO:0005488);; Molecular Function: protein binding (GO:0005515);; Cellular Component: cellular_component (GO:0005575);; Cellular Component: intracellular (GO:0005622);; Cellular Component: obsolete cell (GO:0005623);; Cellular Component: cytoplasm (GO:0005737);; …	K13420|2.6e-06|peq:110028691|K13420 LRR receptor-like serine/threonine-protein kinase FLS2 [EC:2.7.11.1] | (RefSeq) LOW QUALITY PROTEIN: LRR receptor-like serine/threonine-protein kinase FLS2	MAPK signaling pathway - plant (ko04016);; Plant-pathogen interaction (ko04626)	[R]	General function prediction only	Leucine rich repeat	DNA damage-repair/toleration protein DRT100 OS=Arabidopsis thaliana OX=3702 GN=DRT100 PE=2 SV=2	L
MrChr1G33660	MrChr1G33660	MrChr1G33660	--	2.928	203	4.3509	234	1.43946	94	1.68657	98	0.707594	41	1.25358	67	0.03709	3	0.154872	8	0.569199	33	0.0276576	-1.26723	normal	9.91086e-06	-3.5703	down	0.0276575	1.26723	normal	0.0406769	-2.27229	normal	9.91066e-06	3.5703	up	0.0406764	2.2723	normal	[G]	Carbohydrate transport and metabolism	Molecular Function: hydrolase activity, hydrolyzing O-glycosyl compounds (GO:0004553);; Biological Process: carbohydrate metabolic process (GO:0005975);;	K01188|2.0e-238|fve:101306214|K01188 beta-glucosidase [EC:3.2.1.21] | (RefSeq) beta-glucosidase 12-like	Cyanoamino acid metabolism (ko00460);; Starch and sucrose metabolism (ko00500);; Phenylpropanoid biosynthesis (ko00940)	[G]	Carbohydrate transport and metabolism	Glycosyl hydrolase family 1	Beta-glucosidase 12 OS=Oryza sativa subsp. indica OX=39946 GN=BGLU12 PE=3 SV=1	G
MrChr1G34510	MrChr1G34510	MrChr1G34510	LOC105135008	10.8217	291	5.69864	119	12.4699	315	29.8589	671	22.8873	505	25.0126	512	45.2863	948	72.7879	1421	50.211	1114	1.75343e-05	1.42444	up	2.78103e-13	2.45414	up	1.75349e-05	-1.42444	down	0.000457021	1.0494	up	2.78109e-13	-2.45413	down	0.000457025	-1.0494	down	--	--	Cellular Component: apoplast (GO:0048046);;	K01870|1.5e-48|csat:104723377|K01870 isoleucyl-tRNA synthetase [EC:6.1.1.5] | (RefSeq) isoleucine--tRNA ligase, chloroplastic/mitochondrial-like	Aminoacyl-tRNA biosynthesis (ko00970)	--	--	Dirigent-like protein	Dirigent protein 19 OS=Arabidopsis thaliana OX=3702 GN=DIR19 PE=2 SV=1	S
MrChr2G01180	MrChr2G01180	MrChr2G01180	--	340.621	21921	342.976	17138	270.559	16337	144.91	7799	120.286	6357	153.47	7518	78.1364	3918	33.6997	1577	91.1488	4844	2.98557e-09	-1.19016	down	3.60984e-12	-2.33633	down	2.98567e-09	1.19016	up	0.00721518	-1.12035	down	3.60973e-12	2.33633	up	0.00721508	1.12035	up	[T]	Signal transduction mechanisms	Molecular Function: kinase activity (GO:0016301);;	K07198|2.3e-228|jre:109019258|K07198 5'-AMP-activated protein kinase, catalytic alpha subunit [EC:2.7.11.11] | (RefSeq) CBL-interacting protein kinase 2-like	--	[T]	Signal transduction mechanisms	Protein kinase domain	CBL-interacting protein kinase 2 OS=Oryza sativa subsp. japonica OX=39947 GN=CIPK2 PE=2 SV=1	T
MrChr2G01320	MrChr2G01320	MrChr2G01320	--	2.06474	26	2.94082	28	2.97861	32	23.1335	191	30.1907	253	18.8274	148	97.9725	727	73.0072	521	28.1314	228	8.95365e-14	2.93768	up	1.68355e-18	4.24281	up	8.95434e-14	-2.93768	down	0.0194219	1.32604	normal	1.6836e-18	-4.2428	down	0.019422	-1.32603	normal	--	--	--	--	--	--	--	--	--	--
MrChr2G02520	MrChr2G02520	MrChr2G02520	--	6.01072	83	5.09526	55	5.82771	76	87.3405	1006	144.343	1632	61.8077	648	186.129	1996	239.731	2399	216.766	2463	2.74785e-31	4.1095	up	9.51699e-147	5.14279	up	2.74825e-31	-4.1095	down	0.00693418	1.06069	up	9.51737e-147	-5.14279	down	0.00693426	-1.06069	down	--	--	--	--	--	--	--	--	--	--
MrChr2G06790	MrChr2G06790	MrChr2G06790	--	21.2453	1285	13.1187	616	11.1195	631	5.92775	300	3.26654	163	6.83994	315	0.488132	23	0.491708	22	2.99022	150	0.000124867	-1.50912	down	4.30435e-08	-3.62037	down	0.000124867	1.50913	up	0.0160953	-2.07924	normal	4.30423e-08	3.62037	up	0.0160952	2.07925	normal	--	--	Molecular Function: transferase activity, transferring acyl groups other than amino-acyl groups (GO:0016747);;	K13065|3.3e-136|qsu:112015570|K13065 shikimate O-hydroxycinnamoyltransferase [EC:2.3.1.133] | (RefSeq) vinorine synthase-like	Phenylpropanoid biosynthesis (ko00940);; Flavonoid biosynthesis (ko00941);; Stilbenoid, diarylheptanoid and gingerol biosynthesis (ko00945)	--	--	Transferase family	Stemmadenine O-acetyltransferase OS=Catharanthus roseus OX=4058 GN=SAT PE=1 SV=1	S
MrChr2G09590	MrChr2G09590	MrChr2G09590	--	1.56199	70	2.45328	86	5.12581	215	7.47856	280	9.47375	348	6.58542	224	17.29	602	21.2486	690	15.7841	582	0.00397877	1.38246	up	1.93207e-09	2.49835	up	0.00397885	-1.38246	down	0.000146859	1.13462	up	1.93211e-09	-2.49835	down	0.000146861	-1.13462	down	--	--	--	K09422|2.1e-127|jre:109019164|K09422 transcription factor MYB, plant | (RefSeq) transcription factor RAX2-like	--	[K]	Transcription	Myb-like DNA-binding domain	Transcription factor MYB36 OS=Arabidopsis thaliana OX=3702 GN=MYB36 PE=1 SV=1	--
MrChr2G13690	MrChr2G13690	MrChr2G13690	--	3.44975	54	2.85539	35	3.88165	57	0	0	0	0	0	0	7.61575	93	7.08004	80	5.34783	69	9.86703e-08	-7.86119	down	0.030932	0.879917	normal	9.86682e-08	7.86119	up	5.11596e-09	8.7649	up	0.0309322	-0.879916	normal	5.11621e-09	-8.7649	down	--	--	--	--	--	--	--	--	--	--
MrChr2G15980	MrChr2G15980	MrChr2G15980	--	71.1649	5089	75.3333	4183	94.2863	6326	16.6464	996	8.20715	482	27.5855	1502	2.08291	117	2.5648	134	2.57065	152	4.50927e-08	-2.18494	down	1.86848e-197	-5.13863	down	4.50927e-08	2.18495	up	7.0175e-12	-2.93349	down	1.86839e-197	5.13863	up	7.01732e-12	2.93349	up	[C]	Energy production and conversion	Molecular Function: molecular_function (GO:0003674);; Molecular Function: catalytic activity (GO:0003824);; Cellular Component: cellular_component (GO:0005575);; Cellular Component: extracellular region (GO:0005576);; Cellular Component: cell wall (GO:0005618);; Cellular Component: intracellular (GO:0005622);; Cellular Component: obsolete cell (GO:0005623);; Cellular Component: cytoplasm (GO:0005…	K22395|1.9e-162|tcc:18595174|K22395 cinnamyl-alcohol dehydrogenase [EC:1.1.1.195] | (RefSeq) flavin-dependent oxidoreductase FOX2	Phenylpropanoid biosynthesis (ko00940)	--	--	FAD binding domain	Berberine bridge enzyme-like 21 OS=Arabidopsis thaliana OX=3702 GN=At4g20840 PE=2 SV=1	C
MrChr2G16590	MrChr2G16590	MrChr2G16590	--	46.0761	2537	39.2047	1678	31.1284	1608	3.2137	149	2.94556	135	5.54008	233	0.541036	24	0.303593	13	0.88309	41	9.86404e-25	-3.30025	down	4.55655e-73	-6.1181	down	9.86474e-25	3.30025	up	4.85117e-07	-2.79856	down	4.55635e-73	6.1181	up	4.85108e-07	2.79857	up	[I]	Lipid transport and metabolism	Biological Process: lipid metabolic process (GO:0006629);;	--	--	[I]	Lipid transport and metabolism	Lipase (class 3)	Triacylglycerol lipase OBL1 OS=Arabidopsis thaliana OX=3702 GN=OBL1 PE=1 SV=1	I
MrChr2G16760	MrChr2G16760	MrChr2G16760	LOC109007749	24.3588	3681	25.6321	3008	21.8084	3092	5.97171	755	4.11403	511	6.74395	776	2.03985	241	2.86977	316	3.57646	447	1.50515e-18	-2.09298	down	4.30478e-42	-3.17152	down	1.5052e-18	2.09298	up	0.00624481	-1.05562	down	4.30465e-42	3.17152	up	0.00624475	1.05562	up	[R]	General function prediction only	Biological Process: signal transduction (GO:0007165);; Molecular Function: ADP binding (GO:0043531);;	K00695|7.1e-127|mtr:MTR_6g478030|K00695 sucrose synthase [EC:2.4.1.13] | (RefSeq) sucrose synthase	Starch and sucrose metabolism (ko00500)	--	--	TIR domain	Disease resistance protein RUN1 OS=Vitis rotundifolia OX=103349 GN=RUN1 PE=1 SV=1	T
MrChr2G18590	MrChr2G18590	MrChr2G18590	--	437.995	35869	504.372	32071	331.006	25434	170.698	11690	127.79	8594	162.622	10137	60.8947	3886	43.6658	2600	112.175	7585	2.44009e-10	-1.47233	down	4.86207e-15	-2.65975	down	2.44016e-10	1.47233	up	0.00380459	-1.16061	down	4.86189e-15	2.65975	up	0.00380463	1.16061	up	[Q]	Secondary metabolites biosynthesis, transport and catabolism	Molecular Function: dioxygenase activity (GO:0051213);;	K09840|9.8e-312|jre:108990951|K09840 9-cis-epoxycarotenoid dioxygenase [EC:1.13.11.51] | (RefSeq) 9-cis-epoxycarotenoid dioxygenase NCED2, chloroplastic-like	Carotenoid biosynthesis (ko00906)	[Q]	Secondary metabolites biosynthesis, transport and catabolism	Retinal pigment epithelial membrane protein	9-cis-epoxycarotenoid dioxygenase NCED2, chloroplastic OS=Solanum lycopersicum OX=4081 GN=NCED2 PE=2 SV=1	Q
MrChr2G19540	MrChr2G19540	MrChr2G19540	--	6.19674	232	1.47777	43	13.731	482	0.734075	23	0.64458	20	0.464977	14	1.17322	35	2.35763	65	3.35582	104	1.96165e-06	-3.48957	down	0.026697	-1.68593	normal	1.96164e-06	3.48957	up	0.0231357	1.82543	normal	0.0266967	1.68593	normal	0.0231359	-1.82543	normal	[IQR]	Lipid transport and metabolism;; Secondary metabolites biosynthesis, transport and catabolism;; General function prediction only	--	K13070|7.5e-70|dosa:Os04t0179200-01|K13070 momilactone-A synthase [EC:1.1.1.295] | (RefSeq) Os04g0179200, MAS, MOMILACTONE_A_SYNTHASE; Similar to Stem secoisolariciresinol dehydrogenase (Fragment).	Diterpenoid biosynthesis (ko00904)	[R]	General function prediction only	Enoyl-(Acyl carrier protein) reductase	Secoisolariciresinol dehydrogenase (Fragment) OS=Podophyllum peltatum OX=35933 PE=1 SV=1	Q
MrChr2G19780	MrChr2G19780	MrChr2G19780	--	126.707	8969	90.0491	4992	66.7796	4480	194.408	11703	141.556	8342	309.246	17010	60.2111	3348	106.924	5553	141.965	8403	0.00115079	1.20693	up	0.942992	0.0305514	normal	0.00115081	-1.20693	down	0.0154352	-1.15071	normal	0.94299	-0.03055	normal	0.015435	1.15071	normal	--	--	--	K22683|1.6e-47|var:108343179|K22683 aspartyl protease family protein [EC:3.4.23.-] | (RefSeq) aspartyl protease family protein 2	--	[O]	Posttranslational modification, protein turnover, chaperones	Xylanase inhibitor C-terminal	Aspartic proteinase nepenthesin-2 OS=Nepenthes gracilis OX=150966 GN=nep2 PE=1 SV=1	O
MrChr2G21110	MrChr2G21110	MrChr2G21110	--	24.415	1199	19.8408	757	11.2039	517	8.26506	340	5.22285	211	13.5246	506	1.49341	58	0.451099	17	1.28213	52	0.0252489	-1.03822	normal	9.40959e-20	-4.18992	down	0.0252488	1.03822	normal	3.58723e-09	-3.12704	down	9.4093e-20	4.18992	up	3.58716e-09	3.12704	up	[M]	Cell wall/membrane/envelope biogenesis	Biological Process: reproduction (GO:0000003);; Biological Process: cell morphogenesis (GO:0000902);; Biological Process: cell morphogenesis involved in differentiation (GO:0000904);; Biological Process: developmental process involved in reproduction (GO:0003006);; Molecular Function: molecular_function (GO:0003674);; Molecular Function: catalytic activity (GO:0003824);; Molecular Function: prote…	K13436|1.6e-141|mesc:110613894|K13436 pto-interacting protein 1 [EC:2.7.11.1] | (RefSeq) PTI1-like tyrosine-protein kinase 1 isoform X1	Plant-pathogen interaction (ko04626)	[T]	Signal transduction mechanisms	Protein tyrosine and serine/threonine kinase	Probable protein kinase At2g41970 OS=Arabidopsis thaliana OX=3702 GN=At2g41970 PE=2 SV=1	T
MrChr2G21190	MrChr2G21190	MrChr2G21190	--	14.9782	696	16.4577	594	14.1497	617	3.76425	147	1.79835	69	3.3101	117	1.16079	42	0.861597	30	0.676427	26	8.22935e-14	-2.36505	down	1.26167e-49	-4.15941	down	8.22971e-14	2.36506	up	0.0030647	-1.77317	down	1.26163e-49	4.15941	up	0.00306467	1.77317	up	--	--	Molecular Function: DNA binding (GO:0003677);;	K09338|1.7e-148|jre:108985412|K09338 homeobox-leucine zipper protein | (RefSeq) homeobox-leucine zipper protein HOX11-like	--	[K]	Transcription	Homeodomain	Homeobox-leucine zipper protein HAT14 OS=Arabidopsis thaliana OX=3702 GN=HAT14 PE=2 SV=3	K
MrChr2G21710	MrChr2G21710	MrChr2G21710	--	0.428617	30	0.599486	33	2.08292	136	5.04061	292	5.5402	315	3.71404	196	16.924	913	8.07699	407	14.442	826	0.000189524	2.21129	up	9.12235e-11	3.58413	up	0.000189529	-2.21129	down	0.000199278	1.39295	up	9.1226e-11	-3.58413	down	0.000199275	-1.39295	down	[QV]	Secondary metabolites biosynthesis, transport and catabolism;; Defense mechanisms	Molecular Function: iron ion binding (GO:0005506);; Molecular Function: oxidoreductase activity, acting on paired donors, with incorporation or reduction of molecular oxygen (GO:0016705);; Molecular Function: heme binding (GO:0020037);; Biological Process: oxidation-reduction process (GO:0055114);;	K23814|4.4e-140|qsu:112004860|K23814 cytochrome P450 family 705 subfamily A [EC:1.14.-.-] | (RefSeq) cytochrome P450 705A22-like	--	[Q]	Secondary metabolites biosynthesis, transport and catabolism	Cytochrome P450	3,9-dihydroxypterocarpan 6A-monooxygenase OS=Glycine max OX=3847 GN=CYP93A1 PE=1 SV=1	Q
MrChr2G21720	MrChr2G21720	MrChr2G21720	--	0.119891	9	0.138558	8	0.388736	25	0.956273	55	1.41988	80	1.12675	59	3.15993	168	1.92931	96	3.31212	186	0.000293355	2.4101	up	4.99747e-11	3.55721	up	0.000293362	-2.4101	down	0.0277434	1.17413	normal	4.99757e-11	-3.55721	down	0.0277437	-1.17413	normal	[QV]	Secondary metabolites biosynthesis, transport and catabolism;; Defense mechanisms	Molecular Function: iron ion binding (GO:0005506);; Molecular Function: oxidoreductase activity, acting on paired donors, with incorporation or reduction of molecular oxygen (GO:0016705);; Molecular Function: heme binding (GO:0020037);; Biological Process: oxidation-reduction process (GO:0055114);;	K23814|8.1e-139|vvi:100247724|K23814 cytochrome P450 family 705 subfamily A [EC:1.14.-.-] | (RefSeq) cytochrome P450 705A5	--	[Q]	Secondary metabolites biosynthesis, transport and catabolism	Cytochrome P450	3,9-dihydroxypterocarpan 6A-monooxygenase OS=Glycine max OX=3847 GN=CYP93A1 PE=1 SV=1	Q
MrChr2G23350	MrChr2G23350	MrChr2G23350	LOC108988383	3.37605	53	2.11409	26	0.633351	10	24.7831	322	10.0126	128	32.0029	378	1.68596	21	6.56943	75	4.39338	57	1.52976e-07	3.40066	up	0.29436	0.928872	normal	1.52983e-07	-3.40065	down	0.000174259	-2.44994	down	0.294362	-0.928869	normal	0.000174256	2.44994	up	--	--	Cellular Component: cellular_component (GO:0005575);; Cellular Component: extracellular region (GO:0005576);;	K03860|1.9e-19|nnu:104608881|K03860 phosphatidylinositol N-acetylglucosaminyltransferase subunit Q | (RefSeq) N-acetylglucosaminyl-phosphatidylinositol biosynthetic protein gpi1-like	Glycosylphosphatidylinositol (GPI)-anchor biosynthesis (ko00563)	--	--	Gibberellin regulated protein	Protein GAST1 OS=Solanum lycopersicum OX=4081 GN=GAST1 PE=2 SV=1	S
MrChr2G25170	MrChr2G25170	MrChr2G25170	--	7.56711	359	5.20094	192	4.02623	179	11.8553	470	10.2198	398	12.6791	458	2.80237	104	2.12101	74	3.32763	131	0.00187822	1.04289	up	0.00389177	-1.11983	down	0.00187826	-1.04289	down	2.57132e-13	-2.13565	down	0.00389174	1.11983	up	2.57128e-13	2.13565	up	--	--	Cellular Component: membrane (GO:0016020);; Biological Process: metal ion transport (GO:0030001);; Molecular Function: metal ion transmembrane transporter activity (GO:0046873);; Biological Process: transmembrane transport (GO:0055085);;	K14709|8.1e-146|qsu:111993283|K14709 solute carrier family 39 (zinc transporter), member 1/2/3 | (RefSeq) zinc transporter 5-like	--	[P]	Inorganic ion transport and metabolism	ZIP Zinc transporter	Zinc transporter 5 OS=Oryza sativa subsp. japonica OX=39947 GN=ZIP5 PE=2 SV=1	P
MrChr2G27660	MrChr2G27660	MrChr2G27660	LOC108990631	3.79603	198	5.92265	240	8.81352	431	0.948641	42	0.258197	12	1.00528	40	2.24575	92	2.28587	87	3.17848	137	2.54333e-08	-3.03631	down	0.000537253	-1.33748	down	2.54335e-08	3.03631	up	0.0179699	1.71709	normal	0.000537248	1.33748	up	0.01797	-1.71709	normal	--	--	--	--	--	--	--	CBS domain	CBS domain-containing protein CBSX5 OS=Arabidopsis thaliana OX=3702 GN=CBSX5 PE=2 SV=2	S
MrChr2G27680	MrChr2G27680	MrChr2G27680	--	9.8118	337	32.5302	866	94.548	3041	1.40397	41	0.695128	20	1.35997	36	1.14914	31	4.98891	125	8.7416	248	2.53848e-08	-5.25576	down	0.00446793	-3.25422	down	2.53838e-08	5.25577	up	0.0286528	2.02173	normal	0.00446779	3.25423	up	0.0286532	-2.02173	normal	--	--	--	--	--	--	--	Aluminium induced protein	Stem-specific protein TSJT1 OS=Nicotiana tabacum OX=4097 GN=TSJT1 PE=2 SV=1	S
MrChr2G28640	MrChr2G28640	MrChr2G28640	--	4.07422	287	8.15469	446	12.0373	794	4.37407	258	3.09057	179	4.13324	222	7.70344	422	9.59724	491	8.19162	476	0.0136096	-1.0496	normal	0.997277	-0.00174608	normal	0.0136096	1.0496	normal	0.000399701	1.06552	up	0.997275	0.00174723	normal	0.000399705	-1.06552	down	[G]	Carbohydrate transport and metabolism	Molecular Function: molecular_function (GO:0003674);; Molecular Function: transporter activity (GO:0005215);; Molecular Function: carbohydrate:proton symporter activity (GO:0005351);; Molecular Function: glucose transmembrane transporter activity (GO:0005355);; Molecular Function: carbohydrate:cation symporter activity (GO:0005402);; Biological Process: transport (GO:0006810);; Biological Process…	K24193|8.9e-266|jre:108987279|K24193 MFS transporter, SP family, sugar:H+ symporter | (RefSeq) sugar carrier protein C-like	--	[R]	General function prediction only	Sugar (and other) transporter	Sugar carrier protein C OS=Ricinus communis OX=3988 GN=STC PE=2 SV=1	U
MrChr2G28750	MrChr2G28750	MrChr2G28750	LOC108999029	256.333	14562	310.462	13693	275.176	14667	56.0255	2662	22.955	1071	44.7981	1938	16.8927	749	20.8101	860	23.9235	1122	5.10737e-20	-2.77618	down	1.51504e-108	-3.86267	down	5.10762e-20	2.77618	up	0.00851431	-1.06606	down	1.51497e-108	3.86267	up	0.00851421	1.06606	up	--	--	Molecular Function: nucleoside transmembrane transporter activity (GO:0005337);; Cellular Component: integral component of membrane (GO:0016021);;	K15014|2.2e-198|jre:108999029|K15014 solute carrier family 29 (equilibrative nucleoside transporter), member 1/2/3 | (RefSeq) equilibrative nucleotide transporter 3-like	--	[F]	Nucleotide transport and metabolism	Nucleoside transporter	Equilibrative nucleotide transporter 3 OS=Arabidopsis thaliana OX=3702 GN=ENT3 PE=1 SV=1	F
MrChr2G30510	MrChr2G30510	MrChr2G30510	LOC8284197	19.4652	208	15.8572	132	18.3793	184	94.3258	841	184.793	1618	99.6078	809	319.688	2655	316.09	2450	288.654	2541	2.51513e-17	2.82569	up	3.99439e-145	4.00833	up	2.51535e-17	-2.82568	down	0.000447027	1.21022	up	3.99453e-145	-4.00833	down	0.000447022	-1.21022	down	--	--	Molecular Function: transcription regulatory region sequence-specific DNA binding (GO:0000976);; Molecular Function: DNA-binding transcription factor activity (GO:0003700);; Cellular Component: nucleus (GO:0005634);; Biological Process: cell differentiation (GO:0030154);; Molecular Function: sequence-specific DNA binding (GO:0043565);;	K09422|2.2e-11|csat:104738656|K09422 transcription factor MYB, plant | (RefSeq) MYB-like transcription factor ETC1	--	--	--	Myb-like DNA-binding domain	Transcription factor CPC OS=Arabidopsis thaliana OX=3702 GN=CPC PE=1 SV=1	K
MrChr2G30680	MrChr2G30680	MrChr2G30680	--	0.158658	12	0	0	0	0	2.01351	124	3.23858	195	1.60252	90	8.89885	508	7.25793	387	6.63976	402	0.00678095	5.35728	up	0.000159721	6.98061	up	0.00678113	-5.35727	down	9.02818e-06	1.65626	up	0.000159728	-6.9806	down	9.0283e-06	-1.65626	down	[DPM]	Cell cycle control, cell division, chromosome partitioning;; Inorganic ion transport and metabolism;; Cell wall/membrane/envelope biogenesis	Molecular Function: copper ion binding (GO:0005507);; Molecular Function: oxidoreductase activity (GO:0016491);; Biological Process: oxidation-reduction process (GO:0055114);;	K19791|7.2e-202|nta:107767898|K19791 iron transport multicopper oxidase | (RefSeq) L-ascorbate oxidase homolog	--	[Q]	Secondary metabolites biosynthesis, transport and catabolism	Multicopper oxidase	L-ascorbate oxidase homolog OS=Nicotiana tabacum OX=4097 PE=2 SV=1	Q
MrChr2G32250	MrChr2G32250	MrChr2G32250	LOC108983104	2.36585	237	2.31601	180	2.97886	280	1.38595	116	1.12878	93	0.933308	72	2.86289	223	2.81782	205	3.50358	290	0.000159974	-1.14619	down	0.499421	0.173562	normal	0.000159976	1.14619	up	0.000116059	1.34241	up	0.499422	-0.173562	normal	0.000116057	-1.34241	down	--	--	Cellular Component: integral component of membrane (GO:0016021);; Biological Process: transmembrane transport (GO:0055085);;	K04773|9.7e-16|mtr:MTR_5g082990|K04773 protease IV [EC:3.4.21.-] | (RefSeq) S49 protease IV family peptidase	--	[T]	Signal transduction mechanisms	OPT oligopeptide transporter protein	Oligopeptide transporter 3 OS=Arabidopsis thaliana OX=3702 GN=OPT3 PE=2 SV=3	T
MrChr2G33340	MrChr2G33340	MrChr2G33340	LOC109001251	39.2924	3357	50.1949	3336	46.9965	3771	6.95673	499	2.67425	189	8.88001	579	1.71684	116	2.34511	146	1.92975	138	2.03928e-13	-2.87653	down	1.67858e-128	-4.5868	down	2.03931e-13	2.87653	up	0.0011943	-1.68994	down	1.67851e-128	4.5868	up	0.00119428	1.68995	up	--	--	Molecular Function: calcium ion binding (GO:0005509);; Cellular Component: integral component of membrane (GO:0016021);;	K01859|9.9e-243|sita:101771169|K01859 chalcone isomerase [EC:5.5.1.6] | (RefSeq) vacuolar-sorting receptor 1	Flavonoid biosynthesis (ko00941)	--	--	PA domain	Vacuolar-sorting receptor 6 OS=Arabidopsis thaliana OX=3702 GN=VSR6 PE=2 SV=3	S
MrChr3G01240	MrChr3G01240	MrChr3G01240	--	24.6355	698	15.9784	352	7.33757	196	44.9932	1066	44.6116	1038	56.0937	1210	23.0732	510	15.8889	328	24.6845	578	0.000254	1.59403	up	0.558267	0.296101	normal	0.000254004	-1.59403	down	5.74651e-06	-1.2698	down	0.55827	-0.296099	normal	5.74644e-06	1.2698	up	[TK]	Signal transduction mechanisms;; Transcription	Molecular Function: phosphorelay response regulator activity (GO:0000156);; Biological Process: phosphorelay signal transduction system (GO:0000160);; Molecular Function: molecular_function (GO:0003674);; Cellular Component: cellular_component (GO:0005575);; Cellular Component: intracellular (GO:0005622);; Cellular Component: obsolete cell (GO:0005623);; Cellular Component: nucleus (GO:0005634);;…	K14492|1.5e-75|jre:108994676|K14492 two-component response regulator ARR-A family | (RefSeq) two-component response regulator ORR9-like	Plant hormone signal transduction (ko04075)	[K]	Transcription	Response regulator receiver domain	Two-component response regulator ARR9 OS=Arabidopsis thaliana OX=3702 GN=ARR9 PE=1 SV=1	K
MrChr3G08110	MrChr3G08110	MrChr3G08110	--	0.13434	6	0	0	0.607818	26	1.93995	72	2.6044	95	1.92552	65	6.26154	216	6.1346	197	3.6932	135	0.00263218	3.12047	up	1.13776e-06	4.33702	up	0.00263225	-3.12046	down	0.0105011	1.23618	normal	1.13775e-06	-4.33701	down	0.0105012	-1.23618	normal	--	--	Biological Process: reproduction (GO:0000003);; Molecular Function: regulatory region nucleic acid binding (GO:0001067);; Biological Process: developmental process involved in reproduction (GO:0003006);; Molecular Function: molecular_function (GO:0003674);; Molecular Function: nucleic acid binding (GO:0003676);; Molecular Function: DNA binding (GO:0003677);; Molecular Function: DNA-binding transc…	K14491|3.6e-07|han:110883863|K14491 two-component response regulator ARR-B family | (RefSeq) two-component response regulator ARR1-like isoform X1	Plant hormone signal transduction (ko04075)	--	--	Myb-like DNA-binding domain	Probable transcription factor KAN4 OS=Arabidopsis thaliana OX=3702 GN=KAN4 PE=1 SV=1	K
MrChr3G09020	MrChr3G09020	MrChr3G09020	LOC108985786	121.494	9688	77.3817	4791	55.4208	4147	8.01294	535	5.52518	362	12.0909	734	4.0182	250	2.46544	143	5.1757	341	2.77388e-18	-3.31125	down	1.01708e-37	-4.55346	down	2.77396e-18	3.31125	up	0.0148599	-1.21577	normal	1.01704e-37	4.55346	up	0.0148598	1.21577	normal	[M]	Cell wall/membrane/envelope biogenesis	Cellular Component: Golgi apparatus (GO:0005794);; Biological Process: plant-type secondary cell wall biogenesis (GO:0009834);; Molecular Function: glucuronosyltransferase activity (GO:0015020);; Biological Process: xylan biosynthetic process (GO:0045492);;	K20890|2.9e-297|jre:108985786|K20890 xylan alpha-glucuronosyltransferase [EC:2.4.1.-] | (RefSeq) UDP-glucuronate:xylan alpha-glucuronosyltransferase 2 isoform X1	--	[G]	Carbohydrate transport and metabolism	Glycosyl transferase family 8	UDP-glucuronate:xylan alpha-glucuronosyltransferase 2 OS=Arabidopsis thaliana OX=3702 GN=GUX2 PE=2 SV=1	G
MrChr3G09440	MrChr3G09440	MrChr3G09440	--	5.25664	118	4.52584	79	4.29217	91	10.1672	191	11.3099	208	7.22592	124	4.93823	87	5.80926	95	3.80216	71	0.00338969	1.0224	up	0.923995	-0.0409847	normal	0.0033897	-1.0224	down	0.0292403	-1.04118	normal	0.923993	0.0409855	normal	0.02924	1.04118	normal	[O]	Posttranslational modification, protein turnover, chaperones	Molecular Function: peptidase activity (GO:0008233);;	K15333|9.1e-23|nsy:104224633|K15333 tRNA guanosine-2'-O-methyltransferase [EC:2.1.1.34] | (RefSeq) uncharacterized protein LOC104224633	--	--	--	Subtilase family	Subtilisin-like protease SBT3 OS=Solanum lycopersicum OX=4081 GN=sbt3 PE=1 SV=1	O
MrChr3G09770	MrChr3G09770	MrChr3G09770	LOC108979763	0.022159	3	0.125856	9	0	0	1.40958	107	2.14761	160	1.0878	75	6.1203	431	4.4215	291	3.62819	271	1.75903e-08	4.89668	up	3.10774e-22	6.43553	up	1.75913e-08	-4.89667	down	0.000381683	1.53208	up	3.10785e-22	-6.43552	down	0.000381687	-1.53208	down	[T]	Signal transduction mechanisms	Molecular Function: protein kinase activity (GO:0004672);; Molecular Function: ATP binding (GO:0005524);; Cellular Component: integral component of membrane (GO:0016021);;	K13415|2.6e-36|rcu:8261672|K13415 protein brassinosteroid insensitive 1 [EC:2.7.10.1 2.7.11.1] | (RefSeq) systemin receptor SR160	Plant hormone signal transduction (ko04075)	--	--	Protein kinase domain	Probable inactive receptor kinase At5g67200 OS=Arabidopsis thaliana OX=3702 GN=At5g67200 PE=1 SV=1	T
MrChr3G10580	MrChr3G10580	MrChr3G10580	--	3.95951	241	2.60434	124	12.3015	699	2.99869	153	2.81977	142	1.045	50	6.27925	297	7.55763	335	3.94272	198	0.0282026	-1.42753	normal	0.833645	-0.139339	normal	0.0282023	1.42753	normal	0.0261862	1.30324	normal	0.83364	0.139341	normal	0.026186	-1.30324	normal	[R]	General function prediction only	Biological Process: regionalization (GO:0003002);; Molecular Function: molecular_function (GO:0003674);; Molecular Function: catalytic activity (GO:0003824);; Cellular Component: cellular_component (GO:0005575);; Cellular Component: intracellular (GO:0005622);; Cellular Component: obsolete cell (GO:0005623);; Cellular Component: cytoplasm (GO:0005737);; Cellular Component: cytosol (GO:0005829);; …	K22419|7.6e-197|jre:109001182|K22419 Delta4-3-oxosteroid 5beta-reductase [EC:1.3.1.3] | (RefSeq) 3-oxo-Delta(4,5)-steroid 5-beta-reductase-like	--	--	--	--	3-oxo-Delta(4,5)-steroid 5-beta-reductase OS=Arabidopsis thaliana OX=3702 GN=VEP1 PE=1 SV=1	S
MrChr3G11170	MrChr3G11170	MrChr3G11170	--	27.9303	415	18.1827	210	66.1713	922	0.609195	8	2.65932	33	0.706623	8	5.57404	65	4.4232	48	13.4139	165	4.36343e-13	-4.75095	down	5.05296e-05	-2.32932	down	4.36346e-13	4.75096	up	0.0103244	2.45102	normal	5.05287e-05	2.32932	up	0.0103245	-2.45102	normal	--	--	--	--	--	--	--	--	--	--
MrChr3G11680	MrChr3G11680	MrChr3G11680	--	0.806628	40	0.416092	16	1.42063	66	4.28816	171	4.51342	176	3.57365	132	10.679	395	11.258	390	8.54622	336	1.18025e-05	2.1856	up	9.80638e-16	3.38699	up	1.18029e-05	-2.1856	down	3.81761e-05	1.22304	up	9.8066e-16	-3.38699	down	3.81758e-05	-1.22304	down	--	--	Biological Process: biological_process (GO:0008150);; Biological Process: regulation of hormone levels (GO:0010817);; Biological Process: regulation of localization (GO:0032879);; Biological Process: regulation of biological process (GO:0050789);; Biological Process: regulation of transport (GO:0051049);; Biological Process: biological regulation (GO:0065007);; Biological Process: regulation of b…	K18266|7.3e-142|egr:104430388|K18266 protein NDRG1 | (RefSeq) pollen-specific protein SF21 isoform X2	--	[S]	Function unknown	Ndr family	Protein NDL2 OS=Arabidopsis thaliana OX=3702 GN=NDL2 PE=1 SV=1	S
MrChr3G14600	MrChr3G14600	MrChr3G14600	--	2.33188	162	41.3801	2229	19.4199	1264	4.18502	243	1.43865	82	4.66063	247	0.328715	18	1.63906	83	0.864422	50	0.0302621	-2.62077	normal	0.000149757	-4.54979	down	0.0302613	2.62078	normal	0.019415	-1.91691	normal	0.000149751	4.5498	up	0.0194148	1.91691	normal	[M]	Cell wall/membrane/envelope biogenesis	Molecular Function: molecular_function (GO:0003674);; Molecular Function: catalytic activity (GO:0003824);; Molecular Function: acid phosphatase activity (GO:0003993);; Molecular Function: phospholipase activity (GO:0004620);; Molecular Function: phospholipase C activity (GO:0004629);; Cellular Component: cellular_component (GO:0005575);; Cellular Component: intracellular (GO:0005622);; Cellular …	K01114|3.7e-256|qsu:112000659|K01114 phospholipase C [EC:3.1.4.3] | (RefSeq) non-specific phospholipase C4-like	Inositol phosphate metabolism (ko00562);; Glycerophospholipid metabolism (ko00564);; Ether lipid metabolism (ko00565)	--	--	Phosphoesterase family	Non-specific phospholipase C4 OS=Arabidopsis thaliana OX=3702 GN=NPC4 PE=1 SV=1	M
MrChr3G16710	MrChr3G16710	MrChr3G16710	--	17.3641	1394	14.8233	924	21.9239	1650	2.63279	178	1.76053	117	2.56643	158	0.217693	14	0.927664	55	0.897143	60	2.52055e-32	-2.94371	down	7.27863e-28	-4.78911	down	2.5209e-32	2.94371	up	0.00925306	-1.8237	down	7.27836e-28	4.78911	up	0.00925295	1.8237	up	[C]	Energy production and conversion	Molecular Function: D-arabinono-1,4-lactone oxidase activity (GO:0003885);; Cellular Component: membrane (GO:0016020);; Molecular Function: oxidoreductase activity (GO:0016491);; Molecular Function: flavin adenine dinucleotide binding (GO:0050660);; Biological Process: oxidation-reduction process (GO:0055114);;	K00103|6.0e-282|jre:108979173|K00103 L-gulonolactone oxidase [EC:1.1.3.8] | (RefSeq) L-gulonolactone oxidase 2-like	Ascorbate and aldarate metabolism (ko00053)	[V]	Defense mechanisms	FAD binding domain	Probable L-gulonolactone oxidase 6 OS=Arabidopsis thaliana OX=3702 GN=GULLO6 PE=3 SV=1	V
MrChr3G17700	MrChr3G17700	MrChr3G17700	--	653.324	16605	431.321	8547	108.205	2566	15.1001	326	2.28489	49	25.2145	490	0.295645	6	0.367782	7	0.556401	12	3.17468e-05	-4.80899	down	2.50347e-32	-10.0101	down	3.17451e-05	4.809	up	4.14518e-11	-5.17473	down	2.50327e-32	10.0101	up	4.14506e-11	5.17473	up	--	--	--	--	--	--	--	--	Non-specific lipid-transfer protein OS=Ambrosia artemisiifolia OX=4212 PE=1 SV=1	T
MrChr3G17790	MrChr3G17790	MrChr3G17790	--	0.589725	55	0.577197	42	0.493643	44	5.1093	398	2.85143	218	5.28725	375	1.47328	107	2.16682	147	1.70286	131	3.42533e-16	2.98103	up	1.75793e-05	1.58473	up	3.42563e-16	-2.98103	down	0.00100954	-1.37596	down	1.75795e-05	-1.58473	down	0.00100953	1.37596	up	--	--	Biological Process: lipid metabolic process (GO:0006629);;	--	--	--	--	Lipase (class 3)	Phospholipase A1 PLIP1, chloroplastic OS=Arabidopsis thaliana OX=3702 GN=PLIP1 PE=1 SV=1	G
MrChr3G18730	MrChr3G18730	MrChr3G18730	LOC109006403	14.9501	969	20.0165	1007	17.2645	1050	6.54516	355	7.32969	390	6.08734	301	2.54367	129	2.6428	125	4.02479	216	2.7601e-10	-1.3829	down	1.51959e-24	-2.58949	down	2.76022e-10	1.38291	up	0.000767161	-1.18198	down	1.51955e-24	2.58949	up	0.000767154	1.18198	up	[E]	Amino acid transport and metabolism	Molecular Function: catalytic activity (GO:0003824);; Biological Process: biosynthetic process (GO:0009058);; Molecular Function: pyridoxal phosphate binding (GO:0030170);;	K20772|5.4e-233|jre:109006403|K20772 1-aminocyclopropane-1-carboxylate synthase 1/2/6 [EC:4.4.1.14] | (RefSeq) 1-aminocyclopropane-1-carboxylate synthase	Cysteine and methionine metabolism (ko00270);; MAPK signaling pathway - plant (ko04016)	[T]	Signal transduction mechanisms	Aminotransferase class I and II	1-aminocyclopropane-1-carboxylate synthase 1 OS=Prunus mume OX=102107 GN=ACS1 PE=2 SV=1	T
MrChr3G22680	MrChr3G22680	MrChr3G22680	--	60.1921	4434	61.1564	3498	62.5616	4325	18.3637	1132	15.4513	935	26.9844	1514	7.49261	431	9.54766	512	9.38318	571	6.97778e-10	-1.58695	down	4.20032e-83	-2.88705	down	6.97797e-10	1.58696	up	7.26618e-05	-1.27811	down	4.2002e-83	2.88705	up	7.26608e-05	1.27811	up	--	--	Molecular Function: SNARE binding (GO:0000149);; Biological Process: regulation of neurotransmitter levels (GO:0001505);; Biological Process: regulation of peptide secretion (GO:0002791);; Biological Process: positive regulation of peptide secretion (GO:0002793);; Molecular Function: molecular_function (GO:0003674);; Molecular Function: binding (GO:0005488);; Molecular Function: calcium ion bindi…	K03511|3.8e-17|apro:F751_1873|K03511 DNA polymerase kappa [EC:2.7.7.7] | (RefSeq) DNA polymerase kappa	--	[R]	General function prediction only	C2 domain	Synaptotagmin-3 OS=Arabidopsis thaliana OX=3702 GN=SYT3 PE=2 SV=1	M
MrChr3G22690	MrChr3G22690	MrChr3G22690	--	826.181	79028	1042.57	77432	994.653	89271	283.081	22643	101.847	8000	205.428	14957	41.0605	3061	85.9072	5975	104.273	8236	3.85951e-12	-2.29053	down	1.66204e-32	-3.71918	down	3.85955e-12	2.29053	up	0.00393788	-1.40768	down	1.66195e-32	3.71918	up	0.0039378	1.40768	up	[E]	Amino acid transport and metabolism	Molecular Function: lyase activity (GO:0016829);;	K10775|0.0e+00|jre:108997102|K10775 phenylalanine ammonia-lyase [EC:4.3.1.24] | (RefSeq) phenylalanine ammonia-lyase	Phenylalanine metabolism (ko00360);; Phenylpropanoid biosynthesis (ko00940)	[Q]	Secondary metabolites biosynthesis, transport and catabolism	Aromatic amino acid lyase	Phenylalanine ammonia-lyase OS=Citrus limon OX=2708 GN=PAL6 PE=2 SV=1	Q
MrChr3G26450	MrChr3G26450	MrChr3G26450	--	11.4708	598	9.50081	388	6.34063	309	58.5718	2534	36.1783	1532	76.3923	3058	19.6401	805	30.9631	1200	30.6767	1330	1.05483e-13	2.6395	up	3.37618e-06	1.49018	up	1.05491e-13	-2.63949	down	0.00500005	-1.1263	down	3.37623e-06	-1.49018	down	0.0050001	1.1263	up	--	--	--	K03097|7.5e-10|aip:107623262|K03097 casein kinase II subunit alpha [EC:2.7.11.1] | (RefSeq) casein kinase II subunit alpha-like isoform X2	Ribosome biogenesis in eukaryotes (ko03008);; Circadian rhythm - plant (ko04712)	--	--	Protein of unknown function (DUF642)	--	S
MrChr3G26770	MrChr3G26770	MrChr3G26770	--	36.0689	361	27.1449	211	15.8127	149	90.2118	754	126.183	1035	56.0827	427	360.61	2805	184.458	1339	154.464	1274	3.05505e-05	1.77259	up	1.67518e-13	3.03628	up	3.05515e-05	-1.77259	down	0.00663666	1.28855	up	1.67523e-13	-3.03628	down	0.00663675	-1.28855	down	--	--	--	--	--	--	--	--	--	--
MrChr3G27380	MrChr3G27380	MrChr3G27380	--	1.50082	30	1.38814	22	1.28543	24	3.0386	50	3.13638	51	5.21364	78	8.92083	136	11.7786	168	8.24584	134	0.0116601	1.42787	normal	4.93655e-12	2.66864	up	0.0116603	-1.42787	normal	0.01983	1.26348	normal	4.93663e-12	-2.66864	down	0.0198301	-1.26347	normal	--	--	Cellular Component: cellular_component (GO:0005575);; Cellular Component: intracellular (GO:0005622);; Cellular Component: obsolete cell (GO:0005623);; Cellular Component: cytoplasm (GO:0005737);; Biological Process: biological_process (GO:0008150);; Cellular Component: chloroplast (GO:0009507);; Cellular Component: photosystem I (GO:0009522);; Cellular Component: plastid stroma (GO:0009532);; Ce…	K02695|7.3e-69|cit:102616527|K02695 photosystem I subunit VI | (RefSeq) photosystem I reaction center subunit VI-2, chloroplastic	Photosynthesis (ko00195)	--	--	Photosystem I reaction centre subunit VI	Photosystem I reaction center subunit VI, chloroplastic OS=Spinacia oleracea OX=3562 GN=PSAH PE=1 SV=1	S
MrChr3G27960	MrChr3G27960	MrChr3G27960	--	43.1734	1072	62.98	1214	27.2998	636	4.62531	97	6.51324	133	2.82679	54	17.5	339	7.54807	137	11.7244	241	7.40491e-15	-3.25612	down	2.15097e-06	-1.96211	down	7.40508e-15	3.25612	up	0.0232909	1.31955	normal	2.15093e-06	1.96212	up	0.0232911	-1.31955	normal	--	--	--	--	--	[K]	Transcription	--	--	K
MrChr3G30690	MrChr3G30690	MrChr3G30690	--	615.443	18849	564.317	13419	413.863	11893	58.5093	1499	21.413	539	120.372	2807	4.53956	109	4.26165	95	9.86304	250	5.05576e-05	-2.98416	down	3.78264e-87	-6.51356	down	5.05579e-05	2.98417	up	0.000464558	-3.50646	down	3.78239e-87	6.51356	up	0.000464543	3.50646	up	[O]	Posttranslational modification, protein turnover, chaperones	Molecular Function: transferase activity (GO:0016740);;	K00799|1.9e-108|qsu:112020443|K00799 glutathione S-transferase [EC:2.5.1.18] | (RefSeq) probable glutathione S-transferase	Glutathione metabolism (ko00480)	[O]	Posttranslational modification, protein turnover, chaperones	Glutathione S-transferase, N-terminal domain	Probable glutathione S-transferase OS=Nicotiana tabacum OX=4097 PE=2 SV=1	O
MrChr3G30700	MrChr3G30700	MrChr3G30700	--	47.0475	1422	54.6096	1282	33.9984	965	9.51772	241	6.39936	159	11.4151	263	2.20641	52	1.79982	40	4.37586	110	2.70689e-13	-2.31399	down	5.55044e-29	-4.10801	down	2.70698e-13	2.31399	up	0.00091181	-1.76937	down	5.55026e-29	4.10801	up	0.000911799	1.76937	up	[O]	Posttranslational modification, protein turnover, chaperones	Molecular Function: transferase activity (GO:0016740);;	K00799|1.5e-92|qsu:112000158|K00799 glutathione S-transferase [EC:2.5.1.18] | (RefSeq) probable glutathione S-transferase	Glutathione metabolism (ko00480)	[O]	Posttranslational modification, protein turnover, chaperones	Glutathione S-transferase, N-terminal domain	Probable glutathione S-transferase OS=Nicotiana tabacum OX=4097 PE=2 SV=1	O
MrChr3G32730	MrChr3G32730	MrChr3G32730	--	5.5777	147	5.27069	108	8.77572	217	13.4552	297	17.3637	376	10.1673	204	31.7406	651	27.9446	535	31.5311	685	0.00299108	1.07316	up	2.84693e-18	2.13015	up	0.00299114	-1.07316	down	0.000466266	1.08112	up	2.84698e-18	-2.13014	down	0.000466271	-1.08112	down	[F]	Nucleotide transport and metabolism	--	--	--	--	--	Ureidoglycolate lyase	--	--
MrChr3G33290	MrChr3G33290	MrChr3G33290	--	12.8798	680	12.6051	517	38.9238	1927	3.47563	154	5.03012	218	9.36024	376	1.76352	73	1.34015	52	2.56599	112	0.000854594	-1.80471	down	3.11734e-14	-3.56629	down	0.000854593	1.80471	up	0.00256133	-1.73921	down	3.11725e-14	3.56629	up	0.00256135	1.73921	up	--	--	--	K23544|1.2e-28|spen:107030478|K23544 serine incorporator 1/3 | (RefSeq) probable serine incorporator	--	--	--	Dirigent-like protein	Dirigent protein 9 OS=Arabidopsis thaliana OX=3702 GN=DIR9 PE=2 SV=1	S
MrChr3G35040	MrChr3G35040	MrChr3G35040	--	30.9209	2048	36.0337	1859	23.7088	1460	3.48027	198	2.7346	146	5.2096	259	0.997986	50	1.47137	73	2.48432	134	3.74241e-21	-2.99012	down	4.6199e-35	-4.29605	down	3.74263e-21	2.99012	up	0.036288	-1.28212	normal	4.61973e-35	4.29605	up	0.0362877	1.28212	normal	[T]	Signal transduction mechanisms	--	--	--	[TZ]	Signal transduction mechanisms;; Cytoskeleton	Protein DA1	Protein DA1-related 2 OS=Arabidopsis thaliana OX=3702 GN=DAR2 PE=1 SV=1	--
MrChr3G36390	MrChr3G36390	MrChr3G36390	--	188.043	10707	109.676	4849	88.9972	4755	38.5061	1834	22.5099	1053	44.1456	1914	12.1164	538	8.01053	332	17.0114	800	2.36735e-07	-1.88538	down	9.88701e-23	-3.48678	down	2.36736e-07	1.88539	up	5.06225e-05	-1.57482	down	9.88664e-23	3.48678	up	5.06217e-05	1.57482	up	--	--	Molecular Function: molecular_function (GO:0003674);; Molecular Function: catalytic activity (GO:0003824);; Cellular Component: cellular_component (GO:0005575);; Cellular Component: intracellular (GO:0005622);; Cellular Component: obsolete cell (GO:0005623);; Cellular Component: cytoplasm (GO:0005737);; Cellular Component: Golgi apparatus (GO:0005794);; Biological Process: carbohydrate metabolic …	K23877|3.2e-40|boe:106296478|K23877 xyloglucan O-acetyltransferase | (RefSeq) protein ALTERED XYLOGLUCAN 4-like	--	--	--	GDSL/SGNH-like Acyl-Esterase family found in Pmr5 and Cas1p	Protein trichome birefringence-like 33 OS=Arabidopsis thaliana OX=3702 GN=TBL33 PE=2 SV=1	S
MrChr4G02650	MrChr4G02650	MrChr4G02650	--	80.9929	4743	63.1067	2870	112.998	6208	40.3376	1976	30.871	1485	40.3733	1800	22.2012	1013	17.1136	729	15.1794	734	2.16358e-06	-1.19457	down	6.97395e-21	-2.319	down	2.16361e-06	1.19457	up	1.67134e-05	-1.10483	down	6.97377e-21	2.319	up	1.67132e-05	1.10483	up	--	--	--	--	--	--	--	Protein of unknown function (DUF3537)	--	S
MrChr4G06090	MrChr4G06090	MrChr4G06090	--	81.8506	2132	73.1135	1479	55.02	1345	16.6547	363	12.931	277	25.8355	513	6.47722	132	7.65809	145	10.869	234	7.51042e-09	-1.91723	down	1.25466e-30	-3.16698	down	7.51086e-09	1.91723	up	0.0087497	-1.22568	down	1.25462e-30	3.16698	up	0.00874961	1.22568	up	--	--	--	--	--	--	--	Remorin, C-terminal region	Remorin OS=Solanum tuberosum OX=4113 PE=1 SV=1	S
MrChr4G06220	MrChr4G06220	MrChr4G06220	--	748.685	53030	1117.91	61481	825.659	54872	250.628	14845	177.284	10311	317.981	17144	80.2009	4426	78.5981	4048	143.813	8411	3.82359e-11	-1.84942	down	1.08286e-31	-3.25062	down	3.82366e-11	1.84942	up	0.000111269	-1.3772	down	1.08281e-31	3.25062	up	0.000111267	1.3772	up	[IQ]	Lipid transport and metabolism;; Secondary metabolites biosynthesis, transport and catabolism	Molecular Function: ligase activity (GO:0016874);;	K22133|6.9e-258|jre:109014451|K22133 oxalate---CoA ligase [EC:6.2.1.8] | (RefSeq) oxalate--CoA ligase-like	Glyoxylate and dicarboxylate metabolism (ko00630)	[I]	Lipid transport and metabolism	AMP-binding enzyme	Oxalate--CoA ligase OS=Arabidopsis thaliana OX=3702 GN=AAE3 PE=1 SV=1	I
MrChr4G06700	MrChr4G06700	MrChr4G06700	--	16.8339	995	5.49946	253	5.8322	324	121.939	6026	124.702	6051	266.567	11991	63.5683	2927	60.8434	2615	65.509	3197	3.9474e-09	4.1939	up	3.7377e-10	2.64591	up	3.94759e-09	-4.1939	down	3.81761e-05	-1.52127	down	3.73781e-10	-2.64591	down	3.81758e-05	1.52127	up	--	--	--	--	--	--	--	Neprosin	--	S
MrChr4G07450	MrChr4G07450	MrChr4G07450	--	1.28457	32	1.66948	33	2.2266	52	24.7093	511	24.431	496	30.1315	567	119.278	2295	97.0494	1743	127.277	2595	2.9568e-38	3.92943	up	2.30868e-143	5.94563	up	2.95742e-38	-3.92943	down	1.78591e-22	2.03878	up	2.30877e-143	-5.94563	down	1.78594e-22	-2.03878	down	--	--	Molecular Function: molecular_function (GO:0003674);; Biological Process: cellular aromatic compound metabolic process (GO:0006725);; Biological Process: biological_process (GO:0008150);; Biological Process: metabolic process (GO:0008152);; Biological Process: biosynthetic process (GO:0009058);; Biological Process: phenylpropanoid metabolic process (GO:0009698);; Biological Process: phenylpropano…	K19027|4.4e-18|smo:SELMODRAFT_443317|K19027 zinc finger FYVE domain-containing protein 26 | (RefSeq) hypothetical protein	--	--	--	Dirigent-like protein	Dirigent protein 6 OS=Arabidopsis thaliana OX=3702 GN=DIR6 PE=1 SV=1	S
MrChr4G08490	MrChr4G08490	MrChr4G08490	--	0.961784	27	0.282567	7	0.588725	16	7.02949	165	12.2965	282	10.2945	219	5.52218	121	1.44117	30	1.71437	40	3.86651e-15	3.95856	up	0.00923961	2.10047	up	3.8668e-15	-3.95856	down	0.00692547	-1.84366	down	0.00923972	-2.10047	down	0.00692542	1.84366	up	--	--	--	--	--	--	--	Domain of unknown function (DUF4228)	--	S
MrChr4G08530	MrChr4G08530	MrChr4G08530	--	0.976723	99	0.962438	76	2.34134	222	9.12025	770	4.75278	394	5.21733	401	11.3513	893	17.3235	1272	13.6565	1138	6.19482e-07	2.15355	up	2.31746e-18	3.23127	up	6.19507e-07	-2.15355	down	0.00270409	1.09508	up	2.31753e-18	-3.23127	down	0.00270406	-1.09508	down	--	--	Biological Process: polysaccharide biosynthetic process (GO:0000271);; Biological Process: mitotic cell cycle (GO:0000278);; Biological Process: mitotic cytokinesis (GO:0000281);; Biological Process: cytokinesis (GO:0000910);; Molecular Function: molecular_function (GO:0003674);; Molecular Function: catalytic activity (GO:0003824);; Cellular Component: cellular_component (GO:0005575);; Cellular C…	K10999|1.9e-112|peq:110032300|K10999 cellulose synthase A [EC:2.4.1.12] | (RefSeq) cellulose synthase A catalytic subunit 9 [UDP-forming]	--	--	--	Cellulose synthase	Cellulose synthase-like protein G3 OS=Arabidopsis thaliana OX=3702 GN=CSLG3 PE=2 SV=2	G
MrChr4G19660	MrChr4G19660	MrChr4G19660	LOC109003845	2.49965	149	3.01686	140	3.39892	190	1.52855	76	1.12338	55	0.673623	31	3.14664	146	3.50068	152	2.8997	143	0.000708683	-1.42587	down	0.965596	0.0142706	normal	0.000708687	1.42587	up	0.00335759	1.46035	up	0.965597	-0.0142701	normal	0.00335762	-1.46035	down	--	--	Molecular Function: carbon-sulfur lyase activity (GO:0016846);;	K16903|2.2e-196|qsu:111990404|K16903 L-tryptophan---pyruvate aminotransferase [EC:2.6.1.99] | (RefSeq) tryptophan aminotransferase-related protein 2 isoform X1	Tryptophan metabolism (ko00380)	--	--	Allinase	Tryptophan aminotransferase-related protein 2 OS=Arabidopsis thaliana OX=3702 GN=TAR2 PE=2 SV=1	E
MrChr4G22330	MrChr4G22330	MrChr4G22330	--	0	0	0	0	0	0	60.7328	720	105.702	1230	34.5957	374	249.58	2755	252.952	2606	134.076	1569	2.38414e-20	12.1862	up	4.65208e-28	13.7583	up	2.38442e-20	-12.1862	down	0.000694173	1.59457	up	4.65278e-28	-13.7583	down	0.00069418	-1.59457	down	--	--	Biological Process: response to acid chemical (GO:0001101);; Biological Process: cell communication (GO:0007154);; Biological Process: signal transduction (GO:0007165);; Biological Process: biological_process (GO:0008150);; Biological Process: response to abiotic stimulus (GO:0009628);; Biological Process: response to endogenous stimulus (GO:0009719);; Biological Process: response to hormone (GO:…	K03860|3.7e-22|nnu:104608881|K03860 phosphatidylinositol N-acetylglucosaminyltransferase subunit Q | (RefSeq) N-acetylglucosaminyl-phosphatidylinositol biosynthetic protein gpi1-like	Glycosylphosphatidylinositol (GPI)-anchor biosynthesis (ko00563)	--	--	Gibberellin regulated protein	Gibberellin-regulated protein 6 OS=Arabidopsis thaliana OX=3702 GN=GASA6 PE=3 SV=1	S
MrChr4G22810	MrChr4G22810	MrChr4G22810	--	28.6413	1295	25.1114	882	14.3685	610	57.152	2160	63.5334	2358	67.2244	2313	26.4227	931	20.7757	683	39.6013	1478	2.39602e-06	1.45998	up	0.539709	0.241381	normal	2.39611e-06	-1.45998	down	0.000126017	-1.19051	down	0.539712	-0.24138	normal	0.000126015	1.19051	up	--	--	--	--	--	--	--	--	--	--
MrChr4G22880	MrChr4G22880	MrChr4G22880	--	53.7756	4325	60.0387	3750	47.9388	3625	18.8993	1271	10.6277	702	16.4723	1009	7.90392	496	5.8971	345	9.35706	622	3.19062e-13	-1.82301	down	7.53731e-43	-2.90067	down	3.19075e-13	1.82301	up	0.00249496	-1.05529	down	7.53708e-43	2.90067	up	0.00249493	1.05529	up	--	--	--	--	--	--	--	Weak chloroplast movement under blue light	--	S
MrChr4G23940	MrChr4G23940	MrChr4G23940	--	78.2895	4331	85.4666	3671	47.3821	2460	30.7463	1423	18.1131	823	33.6411	1417	15.1042	651	13.0033	523	12.9848	594	5.43223e-05	-1.36422	down	2.218e-20	-2.46208	down	5.43224e-05	1.36422	up	0.00102336	-1.07615	down	2.21794e-20	2.46208	up	0.00102335	1.07615	up	[P]	Inorganic ion transport and metabolism	Biological Process: cation transport (GO:0006812);; Molecular Function: cation transmembrane transporter activity (GO:0008324);; Cellular Component: integral component of membrane (GO:0016021);; Biological Process: transmembrane transport (GO:0055085);;	--	--	[P]	Inorganic ion transport and metabolism	Cation efflux family	Metal tolerance protein 10 OS=Arabidopsis thaliana OX=3702 GN=MTP10 PE=2 SV=1	P
MrChr4G24450	MrChr4G24450	MrChr4G24450	--	18.8426	2686	18.5086	2050	13.3443	1789	8.49827	1016	5.66333	665	9.19679	1001	3.78496	422	2.95105	307	3.52989	417	5.79168e-05	-1.11975	down	2.0904e-27	-2.39865	down	5.79172e-05	1.11975	up	1.8424e-05	-1.25647	down	2.09036e-27	2.39865	up	1.84238e-05	1.25647	up	[M]	Cell wall/membrane/envelope biogenesis	Molecular Function: protein kinase activity (GO:0004672);; Biological Process: protein phosphorylation (GO:0006468);;	K01180|4.1e-68|cmax:111487562|K01180 endo-1,3(4)-beta-glucanase [EC:3.2.1.6] | (RefSeq) uncharacterized protein LOC111487562	--	--	--	Protein tyrosine and serine/threonine kinase	Probable LRR receptor-like serine/threonine-protein kinase At1g56130 OS=Arabidopsis thaliana OX=3702 GN=At1g56130 PE=2 SV=2	T
MrChr4G24790	MrChr4G24790	MrChr4G24790	--	38.9974	727	32.9509	477	28.5096	499	63.1558	984	70.8409	1084	67.399	956	215.003	3119	148.959	2017	112.616	1732	1.08175e-05	1.00363	up	3.08021e-14	2.14882	up	1.08179e-05	-1.00363	down	0.00014115	1.16716	up	3.08028e-14	-2.14882	down	0.000141152	-1.16716	down	--	--	Cellular Component: cellular_component (GO:0005575);; Cellular Component: intracellular (GO:0005622);; Cellular Component: obsolete cell (GO:0005623);; Cellular Component: cytoplasm (GO:0005737);; Cellular Component: chloroplast (GO:0009507);; Cellular Component: photosystem II (GO:0009523);; Cellular Component: chloroplast thylakoid (GO:0009534);; Cellular Component: chloroplast thylakoid membra…	K03541|1.0e-59|pmum:103325873|K03541 photosystem II 10kDa protein | (RefSeq) photosystem II 10 kDa polypeptide, chloroplastic	Photosynthesis (ko00195)	--	--	Photosystem II 10 kDa polypeptide PsbR	Photosystem II 10 kDa polypeptide, chloroplastic OS=Nicotiana tabacum OX=4097 GN=PSBR PE=2 SV=1	S
MrChr4G25120	MrChr4G25120	MrChr4G25120	--	1.22955	44	0.057569	2	0.438605	15	11.0152	326	12.9907	378	13.1743	355	52.8871	1457	48.0621	1236	23.8758	697	7.36195e-11	4.37905	up	3.60169e-09	6.03536	up	7.36245e-11	-4.37905	down	3.23936e-06	1.67065	up	3.60185e-09	-6.03536	down	3.23941e-06	-1.67065	down	--	--	Molecular Function: molecular_function (GO:0003674);; Molecular Function: nucleic acid binding (GO:0003676);; Molecular Function: DNA binding (GO:0003677);; Molecular Function: DNA-binding transcription factor activity (GO:0003700);; Molecular Function: binding (GO:0005488);; Biological Process: regulation of transcription, DNA-templated (GO:0006355);; Biological Process: biological_process (GO:0…	K09286|1.1e-38|psom:113304009|K09286 EREBP-like factor | (RefSeq) dehydration-responsive element-binding protein 3-like	--	--	--	AP2 domain	Ethylene-responsive transcription factor ERF035 OS=Arabidopsis thaliana OX=3702 GN=ERF035 PE=2 SV=1	K
MrChr4G26950	MrChr4G26950	MrChr4G26950	--	4.17999	273	3.41023	173	4.9883	305	1.5593	85	0.973437	53	1.97221	98	0.288557	15	0.288011	14	0	0	0.000133936	-1.47071	down	2.68931e-09	-4.50163	down	0.000133937	1.47071	up	0.00512353	-3.01751	down	2.68925e-09	4.50163	up	0.00512346	3.01751	up	[QV]	Secondary metabolites biosynthesis, transport and catabolism;; Defense mechanisms	Molecular Function: molecular_function (GO:0003674);; Molecular Function: catalytic activity (GO:0003824);; Molecular Function: monooxygenase activity (GO:0004497);; Molecular Function: iron ion binding (GO:0005506);; Biological Process: lipid metabolic process (GO:0006629);; Biological Process: steroid biosynthetic process (GO:0006694);; Biological Process: multicellular organism development (GO…	K07437|4.2e-161|qsu:112032099|K07437 cytochrome P450 family 26 subfamily A | (RefSeq) cytochrome P450 87A3-like	--	[QI]	Secondary metabolites biosynthesis, transport and catabolism;; Lipid transport and metabolism	Cytochrome P450	Cytochrome P450 87A3 OS=Oryza sativa subsp. japonica OX=39947 GN=CYP87A3 PE=2 SV=3	Q
MrChr4G27100	MrChr4G27100	MrChr4G27100	--	0.805859	75	1.82396	131	0.930994	81	3.92457	302	3.06423	232	3.74001	262	10.8307	777	9.3929	629	7.52194	572	0.000136004	1.58153	up	4.97957e-15	2.86461	up	0.000136006	-1.58153	down	1.38147e-06	1.3019	up	4.97969e-15	-2.86461	down	1.38149e-06	-1.3019	down	--	--	Biological Process: immune system process (GO:0002376);; Molecular Function: molecular_function (GO:0003674);; Molecular Function: transporter activity (GO:0005215);; Molecular Function: ion channel activity (GO:0005216);; Molecular Function: voltage-gated ion channel activity (GO:0005244);; Molecular Function: voltage-gated potassium channel activity (GO:0005249);; Molecular Function: cation cha…	K05391|0.0e+00|jre:109013984|K05391 cyclic nucleotide gated channel, plant | (RefSeq) cyclic nucleotide-gated ion channel 4	Plant-pathogen interaction (ko04626)	[PT]	Inorganic ion transport and metabolism;; Signal transduction mechanisms	Ion transport protein	Cyclic nucleotide-gated ion channel 4 OS=Arabidopsis thaliana OX=3702 GN=CNGC4 PE=2 SV=2	P
MrChr4G27820	MrChr4G27820	MrChr4G27820	--	4183.26	292915	3498.72	190215	2489.63	163566	1084.83	63519	833.909	47947	1180.88	62938	523.571	28563	415.306	21144	570.573	32987	5.84041e-11	-1.71946	down	5.60773e-33	-2.85497	down	5.84052e-11	1.71946	up	1.79683e-06	-1.11114	down	5.60747e-33	2.85497	up	1.79686e-06	1.11114	up	[QV]	Secondary metabolites biosynthesis, transport and catabolism;; Defense mechanisms	Molecular Function: molecular_function (GO:0003674);; Molecular Function: catalytic activity (GO:0003824);; Molecular Function: monooxygenase activity (GO:0004497);; Molecular Function: iron ion binding (GO:0005506);; Cellular Component: cellular_component (GO:0005575);; Cellular Component: intracellular (GO:0005622);; Cellular Component: obsolete cell (GO:0005623);; Cellular Component: cytoplasm…	K20617|4.2e-223|jre:108986006|K20617 cytochrome P450 family 71 subfamily A | (RefSeq) cytochrome P450 71A1-like	--	[Q]	Secondary metabolites biosynthesis, transport and catabolism	Cytochrome P450	Phenylacetaldehyde oxime monooxygenase CYP71AN24 OS=Prunus mume OX=102107 GN=CYP71AN24 PE=1 SV=1	Q
MrChr4G27830	MrChr4G27830	MrChr4G27830	--	2016.4	140282	1628.68	87927	1169.13	76338	233.69	13609	110.964	6349	331.024	17515	13.2984	721	25.3658	1285	39.5021	2269	3.86604e-13	-2.83486	down	5.24567e-60	-6.04602	down	3.86604e-13	2.83486	up	1.67588e-05	-3.18593	down	5.24524e-60	6.04602	up	1.67582e-05	3.18593	up	[QV]	Secondary metabolites biosynthesis, transport and catabolism;; Defense mechanisms	Molecular Function: molecular_function (GO:0003674);; Molecular Function: catalytic activity (GO:0003824);; Molecular Function: monooxygenase activity (GO:0004497);; Molecular Function: iron ion binding (GO:0005506);; Cellular Component: cellular_component (GO:0005575);; Cellular Component: intracellular (GO:0005622);; Cellular Component: obsolete cell (GO:0005623);; Cellular Component: cytoplasm…	K20617|1.1e-220|jre:108986006|K20617 cytochrome P450 family 71 subfamily A | (RefSeq) cytochrome P450 71A1-like	--	[Q]	Secondary metabolites biosynthesis, transport and catabolism	Cytochrome P450	Phenylacetaldehyde oxime monooxygenase CYP71AN24 OS=Prunus mume OX=102107 GN=CYP71AN24 PE=1 SV=1	Q
MrChr4G28080	MrChr4G28080	MrChr4G28080	--	24.0461	1331	16.5431	711	14.5856	757	78.2632	3621	44.8455	2037	82.6287	3479	11.6403	502	25.7625	1037	26.2387	1199	2.1241e-09	1.89149	up	0.800071	0.109783	normal	2.12421e-09	-1.89149	down	8.49842e-06	-1.75818	down	0.800074	-0.109782	normal	8.49825e-06	1.75819	up	[G]	Carbohydrate transport and metabolism	Molecular Function: lyase activity (GO:0016829);;	K01728|3.9e-216|jre:108980906|K01728 pectate lyase [EC:4.2.2.2] | (RefSeq) probable pectate lyase 5	Pentose and glucuronate interconversions (ko00040)	--	--	Pectate lyase	Probable pectate lyase 18 OS=Arabidopsis thaliana OX=3702 GN=At4g24780 PE=2 SV=2	G
MrChr4G28740	MrChr4G28740	MrChr4G28740	--	715.937	10625	810.154	9336	480.327	6689	37.5382	466	13.3309	163	77.0056	870	17.3486	201	9.88726	107	15.6903	193	1.02937e-07	-3.96585	down	1.98445e-89	-5.64489	down	1.02932e-07	3.96586	up	0.0176812	-1.65835	normal	1.98434e-89	5.64489	up	0.017681	1.65835	normal	--	--	Biological Process: cell redox homeostasis (GO:0045454);;	--	--	--	--	Thioredoxin	--	--
MrChr5G12730	MrChr5G12730	MrChr5G12730	--	2.82455	88	2.34173	57	6.1075	178	1.43262	38	0.96782	25	0.945837	23	3.19764	78	4.27698	97	2.64841	68	0.00257989	-1.71771	down	0.694539	-0.223285	normal	0.00257989	1.71771	up	0.0169357	1.51083	normal	0.694537	0.223287	normal	0.0169358	-1.51083	normal	--	--	--	--	--	--	--	GRAM domain	GEM-like protein 4 OS=Arabidopsis thaliana OX=3702 GN=At5g08350 PE=2 SV=1	S
MrChr5G14530	MrChr5G14530	MrChr5G14530	--	0.241145	31	0.159581	16	0.264959	32	0.716265	76	0.561621	59	0.608665	59	1.52202	150	1.3544	125	1.47877	154	0.00330804	1.48281	up	1.90985e-12	2.58693	up	0.00330811	-1.48281	down	0.00724464	1.12979	up	1.90988e-12	-2.58693	down	0.0072447	-1.12979	down	[T]	Signal transduction mechanisms	Molecular Function: kinase activity (GO:0016301);;	K13430|4.6e-63|egr:104415649|K13430 serine/threonine-protein kinase PBS1 [EC:2.7.11.1] | (RefSeq) serine/threonine-protein kinase PBS1 isoform X2	Plant-pathogen interaction (ko04626)	--	--	Protein kinase domain	Serine/threonine-protein kinase-like protein ACR4 OS=Arabidopsis thaliana OX=3702 GN=ACR4 PE=1 SV=1	T
MrChr5G15450	MrChr5G15450	MrChr5G15450	--	26.6896	1808	41.9618	2207	29.6798	1887	8.4085	477	4.57871	255	9.12495	471	2.17205	115	2.93842	145	3.87542	217	3.04488e-11	-2.15467	down	1.51287e-35	-3.54269	down	3.04495e-11	2.15467	up	0.00225349	-1.36645	down	1.51282e-35	3.54269	up	0.00225346	1.36645	up	--	--	Molecular Function: transferase activity (GO:0016740);;	K23260|7.4e-76|atr:18438282|K23260 scopoletin glucosyltransferase [EC:2.4.1.128] | (RefSeq) scopoletin glucosyltransferase	Phenylpropanoid biosynthesis (ko00940)	[GC]	Carbohydrate transport and metabolism;; Energy production and conversion	UDP-glucoronosyl and UDP-glucosyl transferase	UDP-glycosyltransferase 92A1 OS=Arabidopsis thaliana OX=3702 GN=UGT92A1 PE=2 SV=1	--
MrChr5G16810	MrChr5G16810	MrChr5G16810	LOC109009010	85.5806	3306	93.7432	3266	85.236	3345	264.707	8621	370.715	11817	203.37	6038	779.12	23704	795.491	22067	815.065	25640	3.08575e-09	1.56096	up	1.78871e-101	2.96006	up	3.08594e-09	-1.56096	down	1.88188e-08	1.42283	up	1.78878e-101	-2.96006	down	1.88192e-08	-1.42283	down	--	--	--	--	--	--	--	Leucine rich repeat	--	T
MrChr5G17180	MrChr5G17180	MrChr5G17180	--	0.723523	23	0.498342	13	3.26269	95	123.482	3205	181.66	4629	81.3698	1922	400.78	9690	333.779	7531	227.28	5824	4.23138e-14	6.44141	up	6.12212e-22	7.66999	up	4.23161e-14	-6.44141	down	0.00112289	1.24668	up	6.12255e-22	-7.66998	down	0.00112291	-1.24668	down	--	--	Molecular Function: methyltransferase activity (GO:0008168);; Biological Process: methylation (GO:0032259);;	K22857|2.1e-17|psom:113357960|K22857 EEF1A lysine methyltransferase 4 [EC:2.1.1.-] | (RefSeq) EEF1A lysine methyltransferase 4-like	--	[E]	Amino acid transport and metabolism	Methyltransferase domain	--	E
MrChr5G18250	MrChr5G18250	MrChr5G18250	--	4.21512	44	6.73869	55	10.7581	105	30.0292	261	31.8139	272	92.8506	735	4.08746	34	10.7836	82	14.2853	123	3.53223e-07	2.86403	up	0.608064	0.354428	normal	3.53238e-07	-2.86403	down	0.000116059	-2.48793	down	0.608062	-0.354426	normal	0.000116057	2.48793	up	--	--	Molecular Function: serine-type endopeptidase inhibitor activity (GO:0004867);;	--	--	--	--	Potato type II proteinase inhibitor family	--	S
MrChr5G23920	MrChr5G23920	MrChr5G23920	LOC109000348	121.557	2850	70.3547	1282	85.3967	1880	30.6368	601	19.1734	370	32.0466	573	8.54533	157	13.9579	239	19.1732	372	8.69953e-09	-1.76148	down	9.95995e-17	-2.82486	down	8.69967e-09	1.76148	up	0.0306519	-1.03857	normal	9.95969e-17	2.82486	up	0.0306516	1.03857	normal	--	--	Biological Process: lipid transport (GO:0006869);; Molecular Function: lipid binding (GO:0008289);;	--	--	--	--	Probable lipid transfer	--	O
MrChr5G24920	MrChr5G24920	MrChr5G24920	--	1.84843	80	0.887168	30	0.700655	29	5.11504	183	3.77774	133	7.45042	243	13.6047	454	13.5009	420	9.23418	327	2.85447e-05	2.22064	up	3.72877e-14	3.2734	up	2.85456e-05	-2.22064	down	0.0165174	1.07705	normal	3.72885e-14	-3.2734	down	0.0165176	-1.07705	normal	--	--	--	K09422|3.3e-162|jre:109009391|K09422 transcription factor MYB, plant | (RefSeq) transcription factor MYB17-like	--	[K]	Transcription	Myb-like DNA-binding domain	Transcription factor MYB17 OS=Arabidopsis thaliana OX=3702 GN=MYB17 PE=1 SV=1	--
MrChr5G25150	MrChr5G25150	MrChr5G25150	--	6.98321	171	7.10131	135	4.34317	100	13.1897	270	14.8861	299	12.2319	228	40.2405	766	21.9362	390	26.2656	530	0.000965533	1.12501	up	5.48694e-10	2.15844	up	0.000965556	-1.12501	down	0.00348403	1.05783	up	5.48699e-10	-2.15844	down	0.00348406	-1.05783	down	[Q]	Secondary metabolites biosynthesis, transport and catabolism	Molecular Function: acyl-CoA hydrolase activity (GO:0047617);;	K17362|1.5e-55|fve:101315085|K17362 acyl-coenzyme A thioesterase 13 [EC:3.1.2.-] | (RefSeq) uncharacterized LOC101315085	--	[R]	General function prediction only	Thioesterase superfamily	--	Q
MrChr5G26060	MrChr5G26060	MrChr5G26060	--	12.1604	573	16.3389	598	21.8021	964	4.66191	184	3.22168	125	6.66041	239	2.2549	83	1.95894	68	2.3123	90	1.06141e-06	-1.77446	down	2.95379e-28	-3.02043	down	1.06141e-06	1.77447	up	0.0159553	-1.22662	normal	2.95372e-28	3.02043	up	0.0159552	1.22662	normal	--	--	Molecular Function: phospholipid binding (GO:0005543);;	K20043|1.4e-86|mtr:MTR_3g086670|K20043 clathrin coat assembly protein AP180 | (RefSeq) clathrin assembly protein	--	[TU]	Signal transduction mechanisms;; Intracellular trafficking, secretion, and vesicular transport	ANTH domain	Putative clathrin assembly protein At4g40080 OS=Arabidopsis thaliana OX=3702 GN=At4g40080 PE=2 SV=2	--
MrChr5G27650	MrChr5G27650	MrChr5G27650	--	33.05	2185	31.5419	1620	26.9633	1673	14.7641	817	8.62475	469	14.0418	707	3.19738	165	4.92737	237	6.7262	368	7.8805e-07	-1.29568	down	4.66918e-21	-2.71761	down	7.88063e-07	1.29568	up	0.000594672	-1.39827	down	4.66906e-21	2.71761	up	0.000594665	1.39827	up	--	--	Molecular Function: protein binding (GO:0005515);;	K14963|5.4e-31|pvu:PHAVU_009G108900g|K14963 COMPASS component SWD3 | (RefSeq) hypothetical protein	--	[R]	General function prediction only	WD domain, G-beta repeat	Protein JINGUBANG OS=Arabidopsis thaliana OX=3702 GN=JGB PE=1 SV=1	S
MrChr5G28380	MrChr5G28380	MrChr5G28380	--	6.42671	239	8.09267	234	13.8473	483	1.92858	60	1.20115	37	1.3987	40	4.21223	122	2.81468	76	5.42899	167	8.86368e-11	-2.63262	down	0.00173079	-1.26691	down	8.86387e-11	2.63262	up	0.015191	1.38725	normal	0.00173077	1.26692	up	0.0151912	-1.38725	normal	--	--	Molecular Function: molecular_function (GO:0003674);; Molecular Function: DNA-binding transcription factor activity (GO:0003700);; Cellular Component: cellular_component (GO:0005575);; Cellular Component: intracellular (GO:0005622);; Cellular Component: obsolete cell (GO:0005623);; Cellular Component: nucleus (GO:0005634);; Biological Process: regulation of transcription, DNA-templated (GO:000635…	K09419|3.4e-115|jre:108985770|K09419 heat shock transcription factor, other eukaryote | (RefSeq) heat shock factor protein HSF24-like	--	[K]	Transcription	HSF-type DNA-binding	Heat shock factor protein HSF24 OS=Solanum peruvianum OX=4082 GN=HSF24 PE=2 SV=1	K
MrChr5G30190	MrChr5G30190	MrChr5G30190	--	29.6294	556	18.9812	277	28.4035	500	4.44579	70	5.59526	87	2.98112	43	19.9847	292	8.47639	116	9.13417	142	3.57043e-13	-2.54986	down	0.00671745	-1.12483	down	3.57057e-13	2.54987	up	0.0174402	1.44833	normal	0.00671739	1.12483	up	0.0174404	-1.44833	normal	--	--	--	--	--	--	--	--	--	--
MrChr6G00220	MrChr6G00220	MrChr6G00220	--	27.5447	1472	4.50666	187	56.9355	2855	5.91825	265	4.36732	192	8.31631	339	13.9515	581	19.0861	742	17.34	765	0.0312121	-2.22208	normal	0.384654	-0.88107	normal	0.0312113	2.22209	normal	0.000134425	1.36085	up	0.384649	0.881077	normal	0.000134427	-1.36085	down	[Q]	Secondary metabolites biosynthesis, transport and catabolism	--	K00660|6.0e-206|jre:109001281|K00660 chalcone synthase [EC:2.3.1.74] | (RefSeq) chalcone synthase-like	Flavonoid biosynthesis (ko00941);; Circadian rhythm - plant (ko04712)	--	--	Chalcone and stilbene synthases, N-terminal domain	Chalcone synthase OS=Betula pendula OX=3505 GN=CHS PE=2 SV=2	H
MrChr6G00690	MrChr6G00690	MrChr6G00690	--	1.74952	90	8.84568	353	10.3567	499	28.0534	1203	38.8628	1637	81.4744	3180	8.01703	321	16.6323	620	14.4994	614	0.00152877	2.85894	up	0.179682	0.829736	normal	0.00152881	-2.85893	down	2.69167e-05	-2.01111	down	0.179684	-0.829734	normal	2.69162e-05	2.01111	up	--	--	Molecular Function: magnesium ion binding (GO:0000287);; Molecular Function: molecular_function (GO:0003674);; Molecular Function: catalytic activity (GO:0003824);; Molecular Function: binding (GO:0005488);; Cellular Component: cellular_component (GO:0005575);; Cellular Component: intracellular (GO:0005622);; Cellular Component: obsolete cell (GO:0005623);; Cellular Component: cytoplasm (GO:00057…	K18696|1.6e-179|jre:109001316|K18696 glycerophosphodiester phosphodiesterase [EC:3.1.4.46] | (RefSeq) glycerophosphodiester phosphodiesterase GDPD1, chloroplastic-like	Glycerophospholipid metabolism (ko00564)	[R]	General function prediction only	Glycerophosphoryl diester phosphodiesterase family	Glycerophosphodiester phosphodiesterase GDPD1, chloroplastic OS=Arabidopsis thaliana OX=3702 GN=GDPD1 PE=1 SV=1	C
MrChr6G01970	MrChr6G01970	MrChr6G01970	--	3.35491	73	4.06711	69	1.79784	37	19.7038	356	10.3664	184	30.6818	505	3.98496	68	4.63215	73	6.85037	123	1.36539e-07	2.70552	up	0.230484	0.64072	normal	1.36545e-07	-2.70552	down	6.94837e-05	-2.04067	down	0.230486	-0.640718	normal	6.94826e-05	2.04067	up	--	--	Molecular Function: protein binding (GO:0005515);;	--	--	--	--	Ubiquitin family	BAG family molecular chaperone regulator 2 OS=Arabidopsis thaliana OX=3702 GN=BAG2 PE=1 SV=1	S
MrChr6G04500	MrChr6G04500	MrChr6G04500	--	23.6601	1414	29.7022	1376	23.0633	1293	9.90885	497	5.30398	260	7.52256	342	1.79293	84	1.71139	75	2.13404	108	1.44841e-10	-1.75724	down	3.04002e-69	-3.83175	down	1.44845e-10	1.75724	up	2.15164e-09	-2.05397	down	3.03993e-69	3.83175	up	2.15161e-09	2.05397	up	--	--	Biological Process: amino acid transmembrane transport (GO:0003333);; Molecular Function: molecular_function (GO:0003674);; Molecular Function: transporter activity (GO:0005215);; Molecular Function: organic acid transmembrane transporter activity (GO:0005342);; Cellular Component: cellular_component (GO:0005575);; Cellular Component: intracellular (GO:0005622);; Cellular Component: obsolete cell…	K15015|1.3e-188|jre:108985961|K15015 solute carrier family 32 (vesicular inhibitory amino acid transporter) | (RefSeq) amino acid transporter AVT1I-like isoform X1	--	[E]	Amino acid transport and metabolism	Transmembrane amino acid transporter protein	Amino acid transporter AVT1I OS=Arabidopsis thaliana OX=3702 GN=AVT1I PE=3 SV=1	E
MrChr6G06180	MrChr6G06180	MrChr6G06180	--	3.64467	212	2.61063	118	8.50043	464	2.34151	114	0.880057	43	1.26396	56	0.215437	10	0.462657	20	0.424492	21	0.00267442	-1.70913	down	3.13265e-11	-3.77428	down	0.00267441	1.70913	up	0.0104534	-2.04726	normal	3.13258e-11	3.77428	up	0.0104533	2.04726	normal	--	--	Cellular Component: cellular_component (GO:0005575);; Cellular Component: intracellular (GO:0005622);; Cellular Component: obsolete cell (GO:0005623);; Cellular Component: cytoplasm (GO:0005737);; Cellular Component: vacuole (GO:0005773);; Cellular Component: vacuolar membrane (GO:0005774);; Cellular Component: plasma membrane (GO:0005886);; Biological Process: biological_process (GO:0008150);; B…	--	--	--	--	COBRA-like protein	COBRA-like protein 4 OS=Arabidopsis thaliana OX=3702 GN=COBL4 PE=2 SV=2	S
MrChr6G07550	MrChr6G07550	MrChr6G07550	--	27.6349	843	16.0572	381	7.73104	222	490.268	12501	600.104	15025	670.144	15554	187.026	4443	330.141	7319	344.816	8681	8.40107e-36	5.09074	up	1.08596e-19	3.95665	up	8.4026e-36	-5.09074	down	0.000907637	-1.10629	down	1.08594e-19	-3.95665	down	0.000907623	1.10629	up	--	--	--	--	--	--	--	--	--	--
MrChr6G07660	MrChr6G07660	MrChr6G07660	--	121.873	4130	135.731	3571	41.3049	1313	35.856	1017	12.52	349	44.3507	1145	0.876215	24	1.80855	46	0.867065	25	0.0344858	-1.70329	normal	5.70582e-41	-6.45525	down	0.0344851	1.7033	normal	1.78591e-22	-4.73307	down	5.70553e-41	6.45525	up	1.78594e-22	4.73307	up	--	--	Molecular Function: DNA binding (GO:0003677);; Cellular Component: nucleus (GO:0005634);;	K09422|1.1e-70|vvi:100243253|K09422 transcription factor MYB, plant | (RefSeq) MYBA6; R2R3 MYB transcription factor	--	[K]	Transcription	Myb-like DNA-binding domain	Transcription factor MYB1 OS=Actinidia chinensis var. chinensis OX=1590841 GN=MYB1 PE=2 SV=1	--
MrChr6G08080	MrChr6G08080	MrChr6G08080	--	2.19845	107	6.82295	257	15.1352	688	3.6636	149	3.77094	150	0.8217	31	6.90559	261	7.65263	270	10.3979	416	0.0429888	-1.53351	normal	0.981991	-0.0163204	normal	0.0429884	1.53352	normal	0.0177999	1.53634	normal	0.981987	0.0163229	normal	0.0178001	-1.53634	normal	--	--	Molecular Function: methyltransferase activity (GO:0008168);; Biological Process: methylation (GO:0032259);;	K22546|2.2e-58|ath:AT3G44860|K22546 juvenile hormone-III synthase [EC:2.1.1.325] | (RefSeq) FAMT; farnesoic acid carboxyl-O-methyltransferase	--	--	--	SAM dependent carboxyl methyltransferase	Loganic acid O-methyltransferase OS=Catharanthus roseus OX=4058 GN=LAMT PE=1 SV=1	Q
MrChr6G08170	MrChr6G08170	MrChr6G08170	--	435.058	33809	484.619	29241	380.654	27756	205.741	13370	125.034	7979	213.262	12615	74.2823	4498	72.9428	4122	95.389	6121	7.68223e-07	-1.26133	down	8.81678e-46	-2.5185	down	7.68231e-07	1.26133	up	9.37248e-06	-1.23468	down	8.81648e-46	2.5185	up	9.37232e-06	1.23468	up	[EH]	Amino acid transport and metabolism;; Coenzyme transport and metabolism	Molecular Function: lyase activity (GO:0016829);;	K12261|3.7e-297|jre:108988141|K12261 2-hydroxyacyl-CoA lyase 1 [EC:4.1.-.-] | (RefSeq) 2-hydroxyacyl-CoA lyase	Peroxisome (ko04146)	[EH]	Amino acid transport and metabolism;; Coenzyme transport and metabolism	Thiamine pyrophosphate enzyme, N-terminal TPP binding domain	2-hydroxyacyl-CoA lyase OS=Arabidopsis thaliana OX=3702 GN=HACL PE=1 SV=1	--
MrChr6G09410	MrChr6G09410	MrChr6G09410	--	0	0	0.028221	2	0	0	1.2584	96	2.56094	192	1.28662	90	19.9024	1411	10.3197	683	6.39097	480	3.41938e-10	7.70405	up	7.68203e-20	10.447	up	3.41962e-10	-7.70405	down	7.65711e-09	2.7555	up	7.6829e-20	-10.447	down	7.65696e-09	-2.7555	down	--		Molecular Function: kinase activity (GO:0016301);;	K01180|3.2e-66|cmax:111487562|K01180 endo-1,3(4)-beta-glucanase [EC:3.2.1.6] | (RefSeq) uncharacterized protein LOC111487562	--	--	--	Protein tyrosine and serine/threonine kinase	Cysteine-rich receptor-like protein kinase 2 OS=Arabidopsis thaliana OX=3702 GN=CRK2 PE=1 SV=1	T
MrChr6G12990	MrChr6G12990	MrChr6G12990	--	12.5872	420	9.1607	238	3.00971	95	562.405	15672	527.113	14424	271.102	6877	559.341	14523	1203.18	29152	1189.38	32725	7.59203e-36	5.74953	up	1.04351e-28	6.78345	up	7.5934e-36	-5.74953	down	0.0181761	1.06166	normal	1.04359e-28	-6.78344	down	0.0181764	-1.06166	normal	--	--	--	--	--	--	--	Hydrophobic seed protein	36.4 kDa proline-rich protein OS=Solanum lycopersicum OX=4081 GN=TPRP-F1 PE=2 SV=1	S
MrChr6G13110	MrChr6G13110	MrChr6G13110	--	3.72862	180	4.43768	166	19.5972	886	0.550208	23	0.449272	18	0.829237	31	1.16847	44	2.17831	77	2.32417	93	6.26549e-09	-3.85542	down	0.000349	-2.33642	down	6.26573e-09	3.85542	up	0.0469348	1.5381	normal	0.000348993	2.33642	up	0.0469343	-1.5381	normal	[P]	Inorganic ion transport and metabolism	Biological Process: transition metal ion transport (GO:0000041);; Molecular Function: molecular_function (GO:0003674);; Molecular Function: transporter activity (GO:0005215);; Molecular Function: zinc ion transmembrane transporter activity (GO:0005385);; Cellular Component: cellular_component (GO:0005575);; Cellular Component: obsolete cell (GO:0005623);; Cellular Component: plasma membrane (GO:0…	K14709|2.4e-153|qsu:111992026|K14709 solute carrier family 39 (zinc transporter), member 1/2/3 | (RefSeq) zinc transporter 8-like	--	[P]	Inorganic ion transport and metabolism	ZIP Zinc transporter	Zinc transporter 8 OS=Oryza sativa subsp. japonica OX=39947 GN=ZIP8 PE=2 SV=1	P
MrChr6G14570	MrChr6G14570	MrChr6G14570	--	2.10463	184	1.35197	92	7.00018	572	0.993678	73	0.507197	37	0.135783	9	1.84497	126	1.65151	105	1.90983	138	0.000682858	-2.66315	down	0.0989532	-1.00741	normal	0.000682851	2.66315	up	0.0455332	1.6707	normal	0.0989523	1.00741	normal	0.0455335	-1.67069	normal	[V]	Defense mechanisms	Molecular Function: molecular_function (GO:0003674);; Molecular Function: catalytic activity (GO:0003824);; Molecular Function: transporter activity (GO:0005215);; Molecular Function: ATP binding (GO:0005524);; Cellular Component: cellular_component (GO:0005575);; Cellular Component: obsolete cell (GO:0005623);; Cellular Component: plasma membrane (GO:0005886);; Biological Process: transport (GO:…	K05681|3.9e-279|gmx:100818395|K05681 ATP-binding cassette, subfamily G (WHITE), member 2 | (RefSeq) ABC transporter G family member 5	ABC transporters (ko02010)	[Q]	Secondary metabolites biosynthesis, transport and catabolism	ABC-2 type transporter	ABC transporter G family member 5 OS=Arabidopsis thaliana OX=3702 GN=ABCG5 PE=2 SV=1	Q
MrChr6G14630	MrChr6G14630	MrChr6G14630	--	18.29	985	18.1976	761	26.3399	1331	41.2355	1857	40.4221	1787	64.1776	2630	15.3407	644	15.7036	615	27.5491	1225	1.6477e-05	1.23237	up	0.564986	-0.187081	normal	1.64775e-05	-1.23237	down	0.00013096	-1.3955	down	0.564984	0.187082	normal	0.000130958	1.3955	up	--	--	Biological Process: immune system process (GO:0002376);; Molecular Function: molecular_function (GO:0003674);; Molecular Function: catalytic activity (GO:0003824);; Molecular Function: ubiquitin-protein transferase activity (GO:0004842);; Biological Process: cellular protein modification process (GO:0006464);; Biological Process: nitrogen compound metabolic process (GO:0006807);; Biological Proce…	K10260|2.4e-13|csl:COCSUDRAFT_23114|K10260 F-box and WD-40 domain protein 7 | (RefSeq) WD40 repeat-like protein	Ubiquitin mediated proteolysis (ko04120)	--	--	U-box domain	U-box domain-containing protein 26 OS=Arabidopsis thaliana OX=3702 GN=PUB26 PE=2 SV=1	H
MrChr6G17200	MrChr6G17200	MrChr6G17200	LOC109013248	11.9691	826	8.86911	475	3.72854	242	38.429	2216	15.8829	900	57.0768	2996	3.83786	207	7.07427	355	5.59832	319	4.24373e-05	2.17042	up	0.173878	-0.677734	normal	4.24388e-05	-2.17041	down	2.11987e-10	-2.82579	down	0.173877	0.677736	normal	2.11982e-10	2.82579	up	[I]	Lipid transport and metabolism	Molecular Function: inositol-3-phosphate synthase activity (GO:0004512);; Biological Process: inositol biosynthetic process (GO:0006021);; Biological Process: phospholipid biosynthetic process (GO:0008654);;	K01858|5.8e-286|jre:109013248|K01858 myo-inositol-1-phosphate synthase [EC:5.5.1.4] | (RefSeq) inositol-3-phosphate synthase	Inositol phosphate metabolism (ko00562)	[I]	Lipid transport and metabolism	Myo-inositol-1-phosphate synthase	Inositol-3-phosphate synthase OS=Nicotiana paniculata OX=62141 GN=INPS1 PE=2 SV=1	I
MrChr6G17840	MrChr6G17840	MrChr6G17840	--	0.127396	3	0	0	0.474501	8	3.14378	46	5.08808	73	3.25134	39	17.3732	235	10.0098	126	5.25281	75	1.85744e-05	4.07475	up	4.82742e-11	5.50904	up	1.85751e-05	-4.07474	down	0.0433769	1.45914	normal	4.82754e-11	-5.50904	down	0.0433773	-1.45914	normal	--	--	Biological Process: multicellular organism development (GO:0007275);; Biological Process: biological_process (GO:0008150);; Biological Process: anatomical structure morphogenesis (GO:0009653);; Biological Process: post-embryonic development (GO:0009791);; Biological Process: tissue development (GO:0009888);; Biological Process: cellular process (GO:0009987);; Biological Process: shoot system morp…	--	--	--	--	Epidermal patterning factor proteins	EPIDERMAL PATTERNING FACTOR-like protein 1 OS=Arabidopsis thaliana OX=3702 GN=EPFL1 PE=1 SV=1	S
MrChr6G18820	MrChr6G18820	MrChr6G18820	--	0	0	0	0	0	0	5.85418	90	4.34575	65	9.46188	132	19.9487	284	26.8144	356	16.506	249	4.69539e-11	9.20763	up	2.58227e-17	10.7937	up	4.6957e-11	-9.20763	down	0.000626357	1.60706	up	2.58249e-17	-10.7937	down	0.000626365	-1.60705	down	--	--	--	--	--	--	--	--	--	--
MrChr6G19870	MrChr6G19870	MrChr6G19870	--	1069.88	143477	1262.06	131412	1016.17	127863	608.148	68198	321.398	35392	535.835	54697	213.608	22319	228.041	22235	303.529	33609	5.00716e-06	-1.20029	down	1.54974e-33	-2.26311	down	5.00741e-06	1.20029	up	0.00100954	-1.04066	down	1.54968e-33	2.26311	up	0.00100953	1.04066	up	[C]	Energy production and conversion	--	K01681|0.0e+00|jre:109006857|K01681 aconitate hydratase [EC:4.2.1.3] | (RefSeq) aconitate hydratase, cytoplasmic	Citrate cycle (TCA cycle) (ko00020);; Glyoxylate and dicarboxylate metabolism (ko00630);; Carbon metabolism (ko01200);; 2-Oxocarboxylic acid metabolism (ko01210);; Biosynthesis of amino acids (ko01230)	[AJ]	RNA processing and modification;; Translation, ribosomal structure and biogenesis	Aconitase family (aconitate hydratase)	Aconitate hydratase 3, mitochondrial OS=Arabidopsis thaliana OX=3702 GN=ACO3 PE=1 SV=2	--
MrChr6G19920	MrChr6G19920	MrChr6G19920	LOC108985200	7.31074	144	8.85118	135	9.22684	170	24.6915	404	25.6662	413	40.6081	605	16.4712	252	12.4059	177	9.69922	157	8.96411e-09	1.85033	up	0.121772	0.514375	normal	8.96457e-09	-1.85033	down	0.0011943	-1.31603	down	0.121773	-0.514374	normal	0.00119428	1.31603	up	--	--	Molecular Function: DNA binding (GO:0003677);; Cellular Component: nucleus (GO:0005634);;	K11296|5.3e-35|mcha:111011298|K11296 high mobility group protein B3 | (RefSeq) high mobility group B protein 3-like	--	[R]	General function prediction only	HMG (high mobility group) box	High mobility group B protein 3 OS=Arabidopsis thaliana OX=3702 GN=HMGB3 PE=1 SV=1	K
MrChr6G19960	MrChr6G19960	MrChr6G19960	LOC109011616	10.1766	377	15.3483	441	12.2677	426	5.33001	165	3.20636	98	5.02823	142	0.915239	27	0.611177	17	1.44788	45	5.20929e-06	-1.478	down	2.22031e-23	-3.72345	down	5.20935e-06	1.478	up	4.17028e-05	-2.22438	down	2.22026e-23	3.72345	up	4.17023e-05	2.22438	up	--	--	Molecular Function: GTPase activity (GO:0003924);; Molecular Function: GTP binding (GO:0005525);;	K07976|2.6e-123|jre:109011616|K07976 Rab family, other | (RefSeq) septum-promoting GTP-binding protein 1-like	--	[R]	General function prediction only	Ras family	Ras-related protein RABG1 OS=Arabidopsis thaliana OX=3702 GN=RABG1 PE=2 SV=1	S
MrChr6G20960	MrChr6G20960	MrChr6G20960	--	174.734	12000	375.603	20058	326.631	21084	33.3357	1916	9.60026	544	25.7971	1350	2.91098	158	5.43289	272	7.51437	429	5.00276e-18	-3.68368	down	7.08777e-58	-5.86833	down	5.00283e-18	3.68368	up	2.0707e-05	-2.16495	down	7.08731e-58	5.86833	up	2.07065e-05	2.16495	up	[E]	Amino acid transport and metabolism	Molecular Function: carboxy-lyase activity (GO:0016831);; Biological Process: carboxylic acid metabolic process (GO:0019752);; Molecular Function: pyridoxal phosphate binding (GO:0030170);;	K01593|5.2e-250|qsu:111995075|K01593 aromatic-L-amino-acid/L-tryptophan decarboxylase [EC:4.1.1.28 4.1.1.105] | (RefSeq) aromatic-L-amino-acid decarboxylase-like	Tyrosine metabolism (ko00350);; Phenylalanine metabolism (ko00360);; Tryptophan metabolism (ko00380);; Isoquinoline alkaloid biosynthesis (ko00950);; Betalain biosynthesis (ko00965)	[E]	Amino acid transport and metabolism	Pyridoxal-dependent decarboxylase conserved domain	Tryptophan decarboxylase TDC2 OS=Camptotheca acuminata OX=16922 GN=TDC2 PE=1 SV=1	E
MrChr6G27000	MrChr6G27000	MrChr6G27000	--	79.421	1297	59.6133	756	22.8073	350	263.872	3603	408.753	5480	297.398	3696	177.621	2260	118.18	1403	119.098	1606	2.73667e-09	2.5767	up	0.00512321	1.24676	up	2.73683e-09	-2.5767	down	9.02818e-06	-1.30312	down	0.00512328	-1.24676	down	9.0283e-06	1.30312	up	--	--	Biological Process: response to auxin (GO:0009733);;	K07441|2.5e-14|sind:105162010|K07441 beta-1,4-N-acetylglucosaminyltransferase [EC:2.4.1.141] | (RefSeq) UDP-N-acetylglucosamine transferase subunit ALG14 homolog	N-Glycan biosynthesis (ko00510);; Various types of N-glycan biosynthesis (ko00513)	--	--	Auxin responsive protein	Auxin-responsive protein SAUR76 OS=Arabidopsis thaliana OX=3702 GN=SAUR76 PE=1 SV=1	S
MrChr6G27720	MrChr6G27720	MrChr6G27720	--	0.372235	8	0.453189	8	0.31882	7	10.1775	172	14.2	235	7.24824	111	36.9864	580	38.732	567	24.8225	412	2.98318e-18	4.64224	up	3.22074e-48	6.22136	up	2.98342e-18	-4.64224	down	2.24649e-05	1.59691	up	3.22085e-48	-6.22136	down	2.24652e-05	-1.59691	down	--	--	--	--	--	--	--	Protein of unknown function (DUF1677)	--	S
MrChr6G28190	MrChr6G28190	MrChr6G28190	--	14.733	420	10.1018	224	68.986	1843	236.042	5619	275.014	6429	189.55	4108	1064.27	23605	611.154	12650	696.991	16383	0.000961045	2.9348	up	5.94651e-07	4.60498	up	0.000961079	-2.93479	down	2.3663e-10	1.68798	up	5.94684e-07	-4.60497	down	2.36635e-10	-1.68798	down	--	--	Cellular Component: cellular_component (GO:0005575);; Cellular Component: extracellular region (GO:0005576);; Cellular Component: cell wall (GO:0005618);; Cellular Component: obsolete cell (GO:0005623);; Cellular Component: external encapsulating structure (GO:0030312);; Cellular Component: obsolete cell part (GO:0044464);; Molecular Function: nutrient reservoir activity (GO:0045735);; Cellular C…	--	--	--	--	Cupin	Auxin-binding protein ABP19a OS=Prunus persica OX=3760 GN=ABP19A PE=3 SV=1	S
MrChr6G33770	MrChr6G33770	MrChr6G33770	--	1.4993	60	9.22694	283	4.68031	173	14.4066	475	19.5985	634	50.8188	1524	8.18403	252	17.3073	496	10.6547	347	0.0120584	2.48168	normal	0.0716734	1.14455	normal	0.0120587	-2.48167	normal	0.0435715	-1.32058	normal	0.0716741	-1.14455	normal	0.0435709	1.32058	normal	--	--	Cellular Component: cellular_component (GO:0005575);; Cellular Component: intracellular (GO:0005622);; Cellular Component: obsolete cell (GO:0005623);; Cellular Component: nucleus (GO:0005634);; Cellular Component: cytoplasm (GO:0005737);; Cellular Component: endoplasmic reticulum (GO:0005783);; Biological Process: response to stress (GO:0006950);; Biological Process: cell communication (GO:00071…	K24195|1.7e-08|smo:SELMODRAFT_450458|K24195 xenotropic and polytropic retrovirus receptor 1 | (RefSeq) hypothetical protein	--	[P]	Inorganic ion transport and metabolism	SPX domain	SPX domain-containing protein 2 OS=Arabidopsis thaliana OX=3702 GN=SPX2 PE=2 SV=1	P
MrChr6G35030	MrChr6G35030	MrChr6G35030	LOC117917585	1.45584	15	2.81824	23	1.5623	15	127.125	1076	227.215	1888	87.6064	675	230.721	1819	564.62	4154	263.091	2198	4.40802e-44	6.2256	up	1.6416e-64	7.39861	up	4.40881e-44	-6.22559	down	0.0319576	1.19495	normal	1.64169e-64	-7.39861	down	0.031958	-1.19495	normal	--	--	Biological Process: defense response (GO:0006952);;	--	--	--	--	Gamma-thionin family	Defensin-like protein OS=Glycine max OX=3847 PE=3 SV=1	O
MrChr6G35750	MrChr6G35750	MrChr6G35750	--	0.18093	6	0.084988	3	0.489508	15	6.16481	166	3.77226	100	6.46377	158	17.7211	444	7.99824	187	13.3416	354	6.81943e-13	4.34783	up	1.07251e-23	5.50255	up	6.81992e-13	-4.34783	down	0.0179063	1.17792	normal	1.07254e-23	-5.50255	down	0.0179065	-1.17792	normal	--	--	--	K14484|2.1e-105|qsu:112007559|K14484 auxin-responsive protein IAA | (RefSeq) auxin-induced protein AUX28-like	Plant hormone signal transduction (ko04075)	--	--	AUX/IAA family	Auxin-induced protein AUX28 OS=Glycine max OX=3847 GN=AUX28 PE=2 SV=1	K
MrChr6G38190	MrChr6G38190	MrChr6G38190	--	9.51822	146	5.56396	67	28.4845	409	217.352	2773	194.536	2439	305.135	3544	2120.49	25210	1169.65	12975	735.16	9260	2.56078e-16	4.06671	up	5.00164e-15	6.46163	up	2.56102e-16	-4.0667	down	2.11987e-10	2.40862	up	5.002e-15	-6.46162	down	2.11982e-10	-2.40861	down	--	--	--	--	--	--	--	Glycine rich protein family	--	--
MrChr6G38530	MrChr6G38530	MrChr6G38530	--	7.87134	315	10.7115	333	11.7163	440	5.01457	169	3.3015	108	3.04926	95	1.79052	57	0.352931	11	0.792506	27	7.57228e-06	-1.40702	down	5.12015e-11	-3.41411	down	7.57238e-06	1.40702	up	0.00707843	-1.98556	down	5.12003e-11	3.41411	up	0.00707834	1.98556	up	[T]	Signal transduction mechanisms	Molecular Function: kinase activity (GO:0016301);;	K08867|2.0e-156|jre:108994092|K08867 WNK lysine deficient protein kinase [EC:2.7.11.1] | (RefSeq) probable serine/threonine-protein kinase WNK11	--	[R]	General function prediction only	Protein kinase domain	Probable serine/threonine-protein kinase WNK11 OS=Arabidopsis thaliana OX=3702 GN=WNK11 PE=2 SV=1	T
MrChr7G01660	MrChr7G01660	MrChr7G01660	--	0.55214	37	0.318979	17	0.784311	50	2.56595	144	1.06229	59	0.831221	43	7.68267	400	7.15049	348	2.37571	131	0.0346392	1.40266	normal	2.40162e-09	3.27915	up	0.0346397	-1.40266	normal	0.004726	1.89135	up	2.40167e-09	-3.27914	down	0.00472607	-1.89135	down	[G]	Carbohydrate transport and metabolism	Molecular Function: transferase activity (GO:0016740);;	K23279|1.2e-203|vvi:100246123|K23279 gallate 1-beta-glucosyltransferase [EC:2.4.1.136] | (RefSeq) GT1; limonoid UDP-glucosyltransferase	--	[GC]	Carbohydrate transport and metabolism;; Energy production and conversion	UDP-glucoronosyl and UDP-glucosyl transferase	Gallate 1-beta-glucosyltransferase OS=Quercus robur OX=38942 GN=UGT84A13 PE=1 SV=1	--
MrChr7G02370	MrChr7G02370	MrChr7G02370	LOC109009684	16.6045	1183	12.2681	679	7.33692	491	3.70508	221	2.83044	166	4.92386	267	0.772911	43	0.298213	16	0.938149	56	2.57888e-05	-1.66425	down	2.37906e-20	-4.25994	down	2.57888e-05	1.66426	up	6.62552e-07	-2.56827	down	2.37898e-20	4.25994	up	6.62541e-07	2.56828	up	[F]	Nucleotide transport and metabolism	Cellular Component: integral component of membrane (GO:0016021);; Molecular Function: transmembrane transporter activity (GO:0022857);;	K23717|2.9e-232|gmx:100820533|K23717 solute carrier family 23 (nucleobase transporter), member 2 | (RefSeq) nucleobase-ascorbate transporter 4	--	[F]	Nucleotide transport and metabolism	Permease family	Nucleobase-ascorbate transporter 4 OS=Arabidopsis thaliana OX=3702 GN=NAT4 PE=2 SV=2	F
MrChr7G02580	MrChr7G02580	MrChr7G02580	--	240.064	15676	216.204	10962	78.3763	4802	40.6084	2218	17.9279	962	48.685	2420	5.95164	303	14.5644	692	16.7553	904	9.3006e-07	-2.33264	down	5.57e-09	-3.94957	down	9.30051e-07	2.33264	up	0.00270351	-1.5922	down	5.56974e-09	3.94958	up	0.00270346	1.5922	up	--	--	Molecular Function: carboxypeptidase activity (GO:0004180);;	K16296|1.1e-238|qsu:112010401|K16296 serine carboxypeptidase-like clade I [EC:3.4.16.-] | (RefSeq) serine carboxypeptidase-like 17	--	[OE]	Posttranslational modification, protein turnover, chaperones;; Amino acid transport and metabolism	Serine carboxypeptidase	Serine carboxypeptidase-like 18 OS=Arabidopsis thaliana OX=3702 GN=SCPL18 PE=2 SV=2	--
MrChr7G02940	MrChr7G02940	MrChr7G02940	--	359.975	7771	255.247	4279	101.831	2063	1148.99	20740	1268.87	22491	2268.34	37271	365.394	6146	537.35	8434	461.946	8234	3.93398e-09	2.70884	up	0.0602881	0.820815	normal	3.93424e-09	-2.70883	down	1.33336e-08	-1.86273	down	0.0602888	-0.820813	normal	1.33333e-08	1.86273	up	[S]	Function unknown	--	K13449|3.3e-70|jre:109020654|K13449 pathogenesis-related protein 1 | (RefSeq) basic form of pathogenesis-related protein 1-like	MAPK signaling pathway - plant (ko04016);; Plant hormone signal transduction (ko04075);; Plant-pathogen interaction (ko04626)	[S]	Function unknown	Cysteine-rich secretory protein family	Basic form of pathogenesis-related protein 1 OS=Nicotiana tabacum OX=4097 PE=3 SV=1	S
MrChr7G04060	MrChr7G04060	MrChr7G04060	LOC112006857	146.599	4906	66.9621	1740	39.5318	1242	269.079	7529	206.416	5672	400.12	10191	99.4678	2593	100.064	2435	125.268	3461	0.000176919	1.78475	up	0.613264	0.24866	normal	0.000176925	-1.78475	down	5.91755e-07	-1.50927	down	0.613268	-0.248658	normal	5.91744e-07	1.50928	up	--	--	Cellular Component: extracellular region (GO:0005576);; Cellular Component: cell wall (GO:0005618);; Biological Process: plant-type cell wall organization (GO:0009664);; Cellular Component: membrane (GO:0016020);;	K20628|1.3e-126|jre:108995489|K20628 expansin | (RefSeq) expansin-A1-like	--	--	--	Expansin C-terminal domain	Expansin-A1 OS=Arabidopsis thaliana OX=3702 GN=EXPA1 PE=2 SV=1	S
MrChr7G04280	MrChr7G04280	MrChr7G04280	--	0.098776	5	0.099102	4	0.025539	2	1.52007	54	1.07617	38	1.18057	38	5.5087	182	3.14692	97	3.0448	107	3.88169e-06	3.70899	up	1.59089e-15	5.25117	up	3.88183e-06	-3.70899	down	0.00381168	1.55908	up	1.59092e-15	-5.25116	down	0.00381172	-1.55908	down	--	--	Molecular Function: DNA binding (GO:0003677);;	K15777|4.7e-36|mesc:110630336|K15777 4,5-DOPA dioxygenase extradiol [EC:1.13.11.-] | (RefSeq) uncharacterized protein LOC110630336	Betalain biosynthesis (ko00965)	--	--	ZF-HD protein dimerisation region	Zinc-finger homeodomain protein 11 OS=Arabidopsis thaliana OX=3702 GN=ZHD11 PE=1 SV=1	K
MrChr7G04360	MrChr7G04360	MrChr7G04360	--	0.566648	39	0.393117	21	0.66449	43	1.59004	91	2.05614	116	1.58391	83	4.35482	233	4.82341	240	3.35103	190	0.000191299	1.6877	up	1.22552e-15	2.84965	up	0.000191305	-1.6877	down	0.00302882	1.18619	up	1.22554e-15	-2.84965	down	0.00302884	-1.18619	down	--	--	Molecular Function: methyltransferase activity (GO:0008168);; Biological Process: methylation (GO:0032259);;	--	--	--	--	--	Protein PHYTOCHROME KINASE SUBSTRATE 2 OS=Arabidopsis thaliana OX=3702 GN=PKS2 PE=1 SV=1	S
MrChr7G05150	MrChr7G05150	MrChr7G05150	--	1.89027	71	1.12037	33	5.2239	184	20.2874	637	24.3868	752	21.7898	623	44.813	1310	54.7168	1493	43.7929	1357	9.22756e-10	3.0379	up	2.02542e-18	4.05364	up	9.22807e-10	-3.0379	down	9.74511e-06	1.03526	up	2.02549e-18	-4.05363	down	9.7452e-06	-1.03526	down	--	--	Biological Process: reproduction (GO:0000003);; Biological Process: developmental process involved in reproduction (GO:0003006);; Molecular Function: molecular_function (GO:0003674);; Molecular Function: DNA-binding transcription factor activity (GO:0003700);; Cellular Component: cellular_component (GO:0005575);; Cellular Component: intracellular (GO:0005622);; Cellular Component: obsolete cell (…	K18878|3.2e-28|cann:107866053|K18878 BHLH transcription factor Upa20 | (RefSeq) Upa20; transcription factor bHLH137-like	Plant-pathogen interaction (ko04626)	--	--	Helix-loop-helix DNA-binding domain	Transcription factor bHLH79 OS=Arabidopsis thaliana OX=3702 GN=BHLH79 PE=1 SV=1	K
MrChr7G05160	MrChr7G05160	MrChr7G05160	--	0.500011	14	0.829784	18	0.670324	18	1.95358	45	3.08234	68	1.85649	39	8.8084	181	6.56472	127	5.4334	119	0.00469743	1.75203	up	3.94978e-13	3.21183	up	0.00469752	-1.75203	down	0.00417918	1.47769	up	3.94985e-13	-3.21183	down	0.00417914	-1.47769	down	--	--	Cellular Component: cellular_component (GO:0005575);; Cellular Component: intracellular (GO:0005622);; Cellular Component: obsolete cell (GO:0005623);; Cellular Component: nucleus (GO:0005634);; Biological Process: biological_process (GO:0008150);; Biological Process: response to radiation (GO:0009314);; Biological Process: response to light stimulus (GO:0009416);; Biological Process: response to…	--	--	--	--	--	Protein SHORT HYPOCOTYL IN WHITE LIGHT 1 OS=Arabidopsis thaliana OX=3702 GN=SHW1 PE=1 SV=1	S
MrChr7G05530	MrChr7G05530	MrChr7G05530	--	136.671	8280	134.95	6348	125.459	7131	51.8005	2624	35.9517	1789	52.0905	2402	20.7306	979	16.6189	732	31.1422	1558	8.25728e-14	-1.5074	down	1.52843e-28	-2.63221	down	8.25776e-14	1.5074	up	0.00108099	-1.10044	down	1.52838e-28	2.63222	up	0.00108098	1.10044	up	[R]	General function prediction only	Molecular Function: hydrolase activity (GO:0016787);;	K14664|1.3e-212|qsu:111993955|K14664 IAA-amino acid hydrolase [EC:3.5.1.-] | (RefSeq) IAA-amino acid hydrolase ILR1-like 1	--	--	--	Peptidase family M20/M25/M40	IAA-amino acid hydrolase ILR1-like 1 OS=Oryza sativa subsp. indica OX=39946 GN=ILL1 PE=2 SV=1	G
MrChr7G08960	MrChr7G08960	MrChr7G08960	--	23.8841	1054	20.6725	709	22.0066	911	55.1675	2036	27.0742	981	58.206	1955	13.3467	459	20.8099	668	22.201	809	0.000774517	1.07451	up	0.213541	-0.330918	normal	0.000774536	-1.07451	down	0.000447013	-1.38379	down	0.21354	0.330919	normal	0.000447006	1.38379	up	--	--	--	--	--	--	--	Pollen protein Ole e 1 like	--	S
MrChr7G09710	MrChr7G09710	MrChr7G09710	LOC108997488	0.86807	35	0.440522	14	0.997024	38	5.7968	193	1.43015	47	7.20134	218	0.726689	23	1.27569	37	1.06524	35	0.000114512	2.61939	up	0.663926	0.30502	normal	0.000114515	-2.61938	down	0.00214042	-2.29458	down	0.663928	-0.305018	normal	0.00214039	2.29459	up	[G]	Carbohydrate transport and metabolism	Molecular Function: hydrolase activity, hydrolyzing O-glycosyl compounds (GO:0004553);; Cellular Component: cell wall (GO:0005618);; Biological Process: xyloglucan metabolic process (GO:0010411);; Molecular Function: xyloglucan:xyloglucosyl transferase activity (GO:0016762);; Biological Process: cell wall biogenesis (GO:0042546);; Cellular Component: apoplast (GO:0048046);; Biological Process: ce…	K08235|5.0e-165|jre:108997488|K08235 xyloglucan:xyloglucosyl transferase [EC:2.4.1.207] | (RefSeq) xyloglucan endotransglucosylase/hydrolase protein A-like isoform X1	--	--	--	Glycosyl hydrolases family 16	Xyloglucan endotransglucosylase/hydrolase protein A OS=Phaseolus angularis OX=3914 GN=XTHA PE=1 SV=1	G
MrChr7G11460	MrChr7G11460	MrChr7G11460	LOC108993344	97.4858	6037	111.265	5350	123.77	7192	22.4256	1162	9.40981	479	19.7685	932	8.42208	407	8.18265	369	9.82356	503	2.13276e-18	-2.69149	down	2.36913e-154	-3.73851	down	2.13285e-18	2.69149	up	0.0152334	-1.02774	normal	2.36904e-154	3.73852	up	0.0152336	1.02774	normal	--	--	--	K19366|7.2e-203|jre:108993344|K19366 spartin | (RefSeq) protein EARLY-RESPONSIVE TO DEHYDRATION 7, chloroplastic-like	Endocytosis (ko04144)	--	--	Senescence-associated protein	Protein EARLY-RESPONSIVE TO DEHYDRATION 7, chloroplastic OS=Arabidopsis thaliana OX=3702 GN=ERD7 PE=1 SV=1	S
MrChr7G12190	MrChr7G12190	MrChr7G12190	--	2.05418	30	5.12024	57	0.64737	9	9.05018	108	13.8249	161	7.36858	80	19.6697	218	32.0426	331	25.054	294	0.0121239	1.92314	normal	1.11135e-06	3.17393	up	0.0121241	-1.92313	normal	0.00512353	1.27267	up	1.11138e-06	-3.17393	down	0.00512346	-1.27267	down	--	--	Biological Process: response to auxin (GO:0009733);;	K14488|2.8e-54|jre:108986947|K14488 SAUR family protein | (RefSeq) auxin-responsive protein SAUR50-like	Plant hormone signal transduction (ko04075)	--	--	Auxin responsive protein	Auxin-responsive protein SAUR50 OS=Arabidopsis thaliana OX=3702 GN=SAUR50 PE=1 SV=1	S
MrChr7G12460	MrChr7G12460	MrChr7G12460	--	0.41259	44	0.238889	20	0.678751	67	1.20847	107	1.3981	121	1.00883	81	2.50669	205	2.80906	215	2.96791	258	0.00536596	1.444	up	3.74003e-10	2.54018	up	0.00536606	-1.444	down	0.00195862	1.12109	up	3.74009e-10	-2.54018	down	0.00195863	-1.12108	down	[O]	Posttranslational modification, protein turnover, chaperones	Molecular Function: peptidase activity (GO:0008233);;	K15333|3.2e-86|nsy:104224633|K15333 tRNA guanosine-2'-O-methyltransferase [EC:2.1.1.34] | (RefSeq) uncharacterized protein LOC104224633	--	--	--	Subtilase family	Subtilisin-like protease SBT3.5 OS=Arabidopsis thaliana OX=3702 GN=SBT3.5 PE=1 SV=1	O
MrChr7G13170	MrChr7G13170	MrChr7G13170	--	6.49449	88	5.77008	61	2.39127	31	33.7612	381	35.9046	398	25.0612	258	105.343	1108	98.1641	963	55.0234	613	6.68602e-10	2.66852	up	3.27263e-21	4.02686	up	6.6864e-10	-2.66852	down	7.69393e-05	1.38069	up	3.27273e-21	-4.02686	down	7.69403e-05	-1.38068	down	--	--	--	K15397|6.3e-19|cpep:111776416|K15397 3-ketoacyl-CoA synthase [EC:2.3.1.199] | (RefSeq) 3-ketoacyl-CoA synthase 17-like	Fatty acid elongation (ko00062);; Plant-pathogen interaction (ko04626)	[O]	Posttranslational modification, protein turnover, chaperones	Myb-like DNA-binding domain	Protein RADIALIS-like 1 OS=Arabidopsis thaliana OX=3702 GN=RL1 PE=2 SV=1	K
MrChr7G13620	MrChr7G13620	MrChr7G13620	--	17.2097	1236	35.0318	1953	45.6637	3076	20.7071	1243	16.6814	984	10.4474	571	23.3255	1305	30.5307	1594	46.0508	2730	0.00868267	-1.03281	down	0.909798	-0.0503461	normal	0.00868263	1.03281	up	0.0148599	1.00454	normal	0.909795	0.0503475	normal	0.0148598	-1.00454	normal	[G]	Carbohydrate transport and metabolism	Molecular Function: molecular_function (GO:0003674);; Molecular Function: transporter activity (GO:0005215);; Molecular Function: carbohydrate:proton symporter activity (GO:0005351);; Molecular Function: galactose transmembrane transporter activity (GO:0005354);; Molecular Function: glucose transmembrane transporter activity (GO:0005355);; Molecular Function: myo-inositol transmembrane transporte…	K08150|1.9e-69|mcha:111024882|K08150 MFS transporter, SP family, solute carrier family 2 (myo-inositol transporter), member 13 | (RefSeq) inositol transporter 1	--	[R]	General function prediction only	Sugar (and other) transporter	Polyol transporter 5 OS=Arabidopsis thaliana OX=3702 GN=PLT5 PE=1 SV=2	U
MrChr7G15810	MrChr7G15810	MrChr7G15810	--	51.542	2302	33.3393	1156	35.8441	1502	2.87104	108	2.02621	75	0.560536	20	10.5262	367	12.1913	396	5.50795	204	8.28224e-23	-4.47066	down	2.29888e-10	-2.18472	down	8.28262e-23	4.47066	up	0.000153181	2.30765	up	2.29883e-10	2.18472	up	0.000153184	-2.30765	down	--	--	Molecular Function: transferase activity (GO:0016740);;	K22312|1.3e-92|hbr:110641868|K22312 hydroxyjasmonate sulfotransferase [EC:2.8.2.39] | (RefSeq) cytosolic sulfotransferase 15-like	--	[R]	General function prediction only	Sulfotransferase domain	Cytosolic sulfotransferase 11 OS=Arabidopsis thaliana OX=3702 GN=SOT11 PE=2 SV=1	S
MrChr7G16230	MrChr7G16230	MrChr7G16230	--	1.13427	19	1.04649	14	4.38738	69	13.9006	195	12.6757	175	17.4218	222	53.3333	696	54.7797	667	48.1182	665	3.59039e-06	2.7648	up	2.59716e-20	4.49597	up	3.59052e-06	-2.7648	down	3.09494e-12	1.75289	up	2.59724e-20	-4.49597	down	3.09498e-12	-1.75289	down	--	--	Molecular Function: electron transfer activity (GO:0009055);;	--	--	--	--	Plastocyanin-like domain	Basic blue protein OS=Arabidopsis thaliana OX=3702 GN=ARPN PE=2 SV=2	S
MrChr7G21300	MrChr7G21300	MrChr7G21300	--	7.87888	820	9.35375	756	10.5754	1033	3.89399	339	3.17258	271	5.32022	422	1.27266	104	1.60891	122	2.93698	253	4.48241e-05	-1.15606	down	2.19777e-12	-2.34048	down	4.48246e-05	1.15606	up	0.0271613	-1.16099	normal	2.19773e-12	2.34049	up	0.0271611	1.161	normal	--	--	Molecular Function: helicase activity (GO:0004386);;	K18422|4.5e-141|qsu:111995121|K18422 helicase MOV-10 [EC:3.6.4.13] | (RefSeq) probable RNA helicase SDE3 isoform X1	--	--	--	AAA domain	--	A
MrChr7G21910	MrChr7G21910	MrChr7G21910	--	137.482	10425	225.883	13299	365.68	26016	6.45207	410	1.16159	73	2.18182	126	0.437079	26	0.412772	23	1.56361	98	1.3581e-14	-6.2366	down	8.83163e-27	-8.31506	down	1.35801e-14	6.23661	up	0.0260818	-2.05614	normal	8.83091e-27	8.31506	up	0.0260814	2.05614	normal	[QV]	Secondary metabolites biosynthesis, transport and catabolism;; Defense mechanisms	Biological Process: very long-chain fatty acid metabolic process (GO:0000038);; Molecular Function: iron ion binding (GO:0005506);; Cellular Component: cellular_component (GO:0005575);; Cellular Component: intracellular (GO:0005622);; Cellular Component: obsolete cell (GO:0005623);; Cellular Component: cytoplasm (GO:0005737);; Cellular Component: endoplasmic reticulum (GO:0005783);; Biological Pr…	K15402|1.6e-273|qsu:112009780|K15402 fatty acid omega-hydroxylase [EC:1.14.-.-] | (RefSeq) cytochrome P450 86B1-like	Cutin, suberine and wax biosynthesis (ko00073)	[QI]	Secondary metabolites biosynthesis, transport and catabolism;; Lipid transport and metabolism	Cytochrome P450	Cytochrome P450 86B1 OS=Arabidopsis thaliana OX=3702 GN=CYP86B1 PE=2 SV=1	Q
MrChr7G23920	MrChr7G23920	MrChr7G23920	--	930.075	15184	500.337	6342	412.743	6323	149.379	2040	102.265	1371	336.965	4188	37.481	477	50.2982	597	48.9108	660	0.0331718	-1.63803	normal	2.27576e-32	-3.85397	down	0.0331723	1.63803	normal	7.78621e-07	-2.19192	down	2.27566e-32	3.85397	up	7.78607e-07	2.19192	up	--	--	--	--	--	--	--	Probable lipid transfer	--	S
MrChr7G26180	MrChr7G26180	MrChr7G26180	--	14.2627	482	38.8817	1019	24.9675	791	69.523	1961	139.854	3874	232.786	5977	58.479	1537	73.3423	1799	52.4195	1460	2.39395e-07	2.52577	up	0.00182115	1.15008	up	2.39407e-07	-2.52577	down	0.00602711	-1.35591	down	0.00182117	-1.15008	down	0.00602702	1.35591	up	--	--	--	--	--	--	--	--	--	--
MrChr7G32570	MrChr7G32570	MrChr7G32570	--	0.190976	12	0.192314	10	1.26528	74	3.68944	191	8.10555	411	7.85769	370	31.2039	1502	14.2373	640	12.6782	647	5.43095e-07	3.59953	up	1.0997e-07	5.05837	up	5.43118e-07	-3.59952	down	0.0056276	1.47312	up	1.09975e-07	-5.05836	down	0.00562768	-1.47311	down	--	--	Molecular Function: protein binding (GO:0005515);;	--	--	--	--	IQ calmodulin-binding motif	Protein IQ-DOMAIN 1 OS=Arabidopsis thaliana OX=3702 GN=IQD1 PE=1 SV=1	S
MrChr7G33250	MrChr7G33250	MrChr7G33250	--	9.62771	847	6.15547	421	2.70272	224	31.1431	2291	26.8366	1939	12.817	859	56.4887	3872	60.7748	3887	103.065	7486	9.13133e-05	1.90849	up	2.13467e-15	3.46006	up	9.13163e-05	-1.90849	down	4.90751e-05	1.58084	up	2.13475e-15	-3.46005	down	4.90755e-05	-1.58084	down	[T]	Signal transduction mechanisms	Molecular Function: ion channel activity (GO:0005216);; Biological Process: ion transport (GO:0006811);; Cellular Component: membrane (GO:0016020);; Biological Process: transmembrane transport (GO:0055085);;	K05391|1.9e-124|qsu:111989446|K05391 cyclic nucleotide gated channel, plant | (RefSeq) cyclic nucleotide-gated ion channel 1-like	Plant-pathogen interaction (ko04626)	[PT]	Inorganic ion transport and metabolism;; Signal transduction mechanisms	Ion transport protein	Cyclic nucleotide-gated ion channel 1 OS=Arabidopsis thaliana OX=3702 GN=CNGC1 PE=1 SV=1	--
MrChr7G34250	MrChr7G34250	MrChr7G34250	--	3.19377	78	3.10923	59	4.76689	109	11.5746	234	21.8853	434	8.52393	157	64.2193	1209	42.2738	743	32.861	656	2.77961e-05	1.92279	up	5.41423e-28	3.55585	up	2.77969e-05	-1.92278	down	0.000318258	1.65672	up	5.41438e-28	-3.55584	down	0.000318262	-1.65672	down	--	--	Cellular Component: cellular_component (GO:0005575);; Cellular Component: intracellular (GO:0005622);; Cellular Component: obsolete cell (GO:0005623);; Cellular Component: cytoplasm (GO:0005737);; Cellular Component: chloroplast (GO:0009507);; Cellular Component: chloroplast thylakoid (GO:0009534);; Cellular Component: chloroplast thylakoid membrane (GO:0009535);; Cellular Component: plastid (GO:…	--	--	--	--	Photosynthesis affected mutant 68	Uncharacterized protein PAM68-like OS=Arabidopsis thaliana OX=3702 GN=At5g52780 PE=2 SV=1	S
MrChr8G03150	MrChr8G03150	MrChr8G03150	--	102.347	6231	78.4015	3706	41.4885	2369	232.661	11840	88.3848	4418	237.523	11006	50.6207	2400	49.6305	2196	49.6614	2496	0.00356046	1.31289	up	0.0490494	-0.673799	normal	0.00356055	-1.31289	down	4.59303e-08	-1.96461	down	0.0490491	0.6738	normal	4.59292e-08	1.96461	up	[I]	Lipid transport and metabolism	Molecular Function: methyltransferase activity (GO:0008168);; Biological Process: methylation (GO:0032259);;	K21483|4.3e-155|qsu:112035143|K21483 salicylate 1-O-methyltransferase [EC:2.1.1.274] | (RefSeq) salicylate carboxymethyltransferase-like	--	--	--	SAM dependent carboxyl methyltransferase	Salicylate carboxymethyltransferase OS=Clarkia breweri OX=36903 GN=SAMT PE=1 SV=1	S
MrChr8G03510	MrChr8G03510	MrChr8G03510	--	2.21352	153	0.899474	49	0.548542	36	7.51771	433	9.59902	543	2.93919	154	33.3569	1789	31.8194	1592	20.6739	1175	9.30135e-05	2.41872	up	7.77108e-21	4.42752	up	9.30163e-05	-2.41872	down	2.23131e-06	2.03578	up	7.77129e-21	-4.42752	down	2.23135e-06	-2.03578	down	[P]	Inorganic ion transport and metabolism	Cellular Component: integral component of membrane (GO:0016021);; Molecular Function: metal ion transmembrane transporter activity (GO:0046873);;	K21398|2.9e-160|mcha:111020946|K21398 natural resistance-associated macrophage protein 2 | (RefSeq) metal transporter Nramp6	--	[P]	Inorganic ion transport and metabolism	Natural resistance-associated macrophage protein	Metal transporter Nramp5 OS=Oryza sativa subsp. japonica OX=39947 GN=NRAMP5 PE=2 SV=1	P
MrChr8G04800	MrChr8G04800	MrChr8G04800	--	16.6491	1393	12.7773	830	9.94108	781	18.1659	1271	19.9939	1374	45.6109	2905	12.2592	799	6.71685	409	12.5195	865	0.0107276	1.10347	normal	0.217869	-0.425993	normal	0.0107278	-1.10347	normal	0.00192997	-1.50415	down	0.217868	0.425994	normal	0.00192995	1.50415	up	--	--	Molecular Function: obsolete pattern binding (GO:0001871);; Molecular Function: molecular_function (GO:0003674);; Molecular Function: catalytic activity (GO:0003824);; Molecular Function: hydrolase activity, hydrolyzing O-glycosyl compounds (GO:0004553);; Molecular Function: binding (GO:0005488);; Cellular Component: cellular_component (GO:0005575);; Cellular Component: obsolete cell (GO:0005623)…	K19891|2.2e-21|smo:SELMODRAFT_231287|K19891 glucan endo-1,3-beta-glucosidase 1/2/3 [EC:3.2.1.39] | (RefSeq) hypothetical protein	Starch and sucrose metabolism (ko00500)	--	--	X8 domain	Glucan endo-1,3-beta-glucosidase 1 OS=Arabidopsis thaliana OX=3702 GN=At1g11820 PE=2 SV=3	S
MrChr8G12130	MrChr8G12130	MrChr8G12130	LOC109018377	67.629	3276	99.3692	3737	117.898	5358	27.2804	1105	14.7605	588	35.9964	1328	6.59407	249	9.30514	328	18.4026	736	1.74899e-07	-1.85699	down	2.14844e-17	-3.14039	down	1.749e-07	1.85699	up	0.0264932	-1.26047	normal	2.14837e-17	3.14039	up	0.0264929	1.26047	normal	[E]	Amino acid transport and metabolism	Biological Process: cellular amino acid metabolic process (GO:0006520);; Molecular Function: lyase activity (GO:0016829);;	K01620|2.0e-176|jre:109004212|K01620 threonine aldolase [EC:4.1.2.48] | (RefSeq) probable low-specificity L-threonine aldolase 1	Glycine, serine and threonine metabolism (ko00260);; Biosynthesis of amino acids (ko01230)	[E]	Amino acid transport and metabolism	Beta-eliminating lyase	Probable low-specificity L-threonine aldolase 1 OS=Arabidopsis thaliana OX=3702 GN=THA1 PE=1 SV=1	E
MrChr8G12280	MrChr8G12280	MrChr8G12280	--	0.320117	19	0.210294	10	0.20379	12	2.6938	133	2.36802	115	5.53844	249	23.1812	1065	7.52414	323	6.42635	313	7.74757e-12	3.81549	up	2.99324e-22	5.51254	up	7.74802e-12	-3.81549	down	0.0105011	1.71647	normal	2.99334e-22	-5.51254	down	0.0105012	-1.71647	normal	--	--	--	--	--	--	--	Neprosin	--	S
MrChr8G18980	MrChr8G18980	MrChr8G18980	LOC109010939	0.46037	32	2.61674	139	2.13381	137	4.50663	257	5.03393	282	3.9645	206	20.9814	1114	12.743	632	11.0346	621	0.0227162	1.37881	normal	4.39556e-08	3.01596	up	0.0227166	-1.37881	normal	4.61662e-07	1.65509	up	4.39567e-08	-3.01596	down	4.61668e-07	-1.65509	down	[R]	General function prediction only	--	K13963|1.5e-132|vra:111242705|K13963 serpin B | (RefSeq) uncharacterized protein LOC111242705	--	--	--	Endonuclease/Exonuclease/phosphatase family	--	S
MrChr8G19160	MrChr8G19160	MrChr8G19160	--	5.01547	372	6.21613	358	9.79732	681	14.2357	882	12.4667	759	23.31	1315	4.23434	245	10.2008	550	5.05466	310	0.000525852	1.27151	up	0.710944	-0.178328	normal	0.000525865	-1.27151	down	0.00320803	-1.43313	down	0.710941	0.17833	normal	0.00320799	1.43313	up	--	--	--	K10767|1.3e-259|jre:109010934|K10767 mRNA N6-methyladenine demethylase [EC:1.14.11.53] | (RefSeq) RNA demethylase ALKBH10B	--	[S]	Function unknown	--	RNA demethylase ALKBH10B OS=Arabidopsis thaliana OX=3702 GN=ALKBH10B PE=1 SV=1	L
MrChr8G22780	MrChr8G22780	MrChr8G22780	--	3.95742	144	9.11453	256	17.0182	578	1.62175	50	0.677228	21	1.76031	49	3.85548	109	2.62083	69	5.80483	174	1.59267e-06	-2.84775	down	0.0149509	-1.36317	normal	1.59267e-06	2.84776	up	0.0350068	1.5046	normal	0.0149507	1.36318	normal	0.0350071	-1.5046	normal	[S]	Function unknown	--	--	--	[S]	Function unknown	Transport and Golgi organisation 2	--	S
MrChr8G22920	MrChr8G22920	MrChr8G22920	--	0.062145	6	0.117397	8	0.378796	32	0.472288	35	0.730575	53	0.802831	54	3.06596	210	3.12904	200	2.58629	187	0.0307654	1.85132	normal	7.14877e-11	3.86774	up	0.0307657	-1.85131	normal	6.01734e-07	2.0432	up	7.14893e-11	-3.86774	down	6.01742e-07	-2.0432	down	[L]	Replication, recombination and repair	Molecular Function: ubiquitin-protein transferase activity (GO:0004842);; Molecular Function: protein binding (GO:0005515);; Cellular Component: cellular_component (GO:0005575);; Cellular Component: intracellular (GO:0005622);; Cellular Component: obsolete cell (GO:0005623);; Cellular Component: nucleus (GO:0005634);; Cellular Component: cytoplasm (GO:0005737);; Biological Process: protein ubiqui…	K08332|1.2e-25|gmx:102664031|K08332 vacuolar protein 8 | (RefSeq) U-box domain-containing protein 15-like	--	[S]	Function unknown	Armadillo/beta-catenin-like repeat	U-box domain-containing protein 15 OS=Arabidopsis thaliana OX=3702 GN=PUB15 PE=2 SV=2	S
MrChr8G24410	MrChr8G24410	MrChr8G24410	--	1003.08	13670	1844.5	19516	6067.4	77574	498.531	5682	387.575	4338	551.707	5724	1813.86	19258	1808.64	17920	1121.17	12615	0.00166187	-2.60024	down	0.264076	-0.963364	normal	0.00166181	2.60024	up	4.97275e-10	1.65083	up	0.264075	0.963372	normal	4.97286e-10	-1.65083	down	--	--	Cellular Component: cellular_component (GO:0005575);; Cellular Component: cell wall (GO:0005618);; Cellular Component: obsolete cell (GO:0005623);; Cellular Component: external encapsulating structure (GO:0030312);; Cellular Component: obsolete cell part (GO:0044464);; Cellular Component: cell periphery (GO:0071944);;	K03860|9.1e-10|nnu:104608881|K03860 phosphatidylinositol N-acetylglucosaminyltransferase subunit Q | (RefSeq) N-acetylglucosaminyl-phosphatidylinositol biosynthetic protein gpi1-like	Glycosylphosphatidylinositol (GPI)-anchor biosynthesis (ko00563)	--	--	Gibberellin regulated protein	Snakin-2 OS=Solanum tuberosum OX=4113 GN=SN2 PE=1 SV=1	S
MrChr8G24420	MrChr8G24420	MrChr8G24420	--	54.7965	747	112.933	1195	554.929	7095	44.9986	513	20.2869	227	34.4458	358	63.5376	675	83.573	828	111.579	1256	0.00857692	-2.82959	down	0.146684	-1.53104	normal	0.00857665	2.8296	up	0.00109214	1.31404	up	0.146681	1.53105	normal	0.00109213	-1.31404	down	--	--	Cellular Component: cellular_component (GO:0005575);; Cellular Component: cell wall (GO:0005618);; Cellular Component: obsolete cell (GO:0005623);; Cellular Component: external encapsulating structure (GO:0030312);; Cellular Component: obsolete cell part (GO:0044464);; Cellular Component: cell periphery (GO:0071944);;	K03860|1.8e-10|nnu:104608881|K03860 phosphatidylinositol N-acetylglucosaminyltransferase subunit Q | (RefSeq) N-acetylglucosaminyl-phosphatidylinositol biosynthetic protein gpi1-like	Glycosylphosphatidylinositol (GPI)-anchor biosynthesis (ko00563)	--	--	Gibberellin regulated protein	Snakin-2 OS=Solanum tuberosum OX=4113 GN=SN2 PE=1 SV=1	S
MrChr8G24440	MrChr8G24440	MrChr8G24440	--	10.0094	137	14.8759	158	54.1427	693	3.08379	36	0.963026	11	2.61732	28	4.12125	44	2.74463	28	38.0303	428	4.9521e-07	-3.51384	down	0.539992	-0.88825	normal	4.95207e-07	3.51384	up	0.0244119	2.65226	normal	0.539985	0.888262	normal	0.0244117	-2.65226	normal	--	--	Cellular Component: cellular_component (GO:0005575);; Cellular Component: cell wall (GO:0005618);; Cellular Component: obsolete cell (GO:0005623);; Cellular Component: external encapsulating structure (GO:0030312);; Cellular Component: obsolete cell part (GO:0044464);; Cellular Component: cell periphery (GO:0071944);;	K03860|1.6e-09|nnu:104608881|K03860 phosphatidylinositol N-acetylglucosaminyltransferase subunit Q | (RefSeq) N-acetylglucosaminyl-phosphatidylinositol biosynthetic protein gpi1-like	Glycosylphosphatidylinositol (GPI)-anchor biosynthesis (ko00563)	--	--	Gibberellin regulated protein	Snakin-2 OS=Solanum tuberosum OX=4113 GN=SN2 PE=1 SV=1	S
MrChr8G25600	MrChr8G25600	MrChr8G25600	--	86.3607	4952	48.1243	2143	30.5208	1643	157.172	7536	92.1449	4339	122.609	5352	29.9795	1340	81.2828	3389	61.3913	2907	0.00400815	1.15301	up	0.948283	-0.0356703	normal	0.00400824	-1.15301	down	0.00858854	-1.16484	down	0.948281	0.0356724	normal	0.00858841	1.16484	up	[G]	Carbohydrate transport and metabolism	Biological Process: reproduction (GO:0000003);; Biological Process: polysaccharide catabolic process (GO:0000272);; Biological Process: developmental process involved in reproduction (GO:0003006);; Molecular Function: molecular_function (GO:0003674);; Molecular Function: catalytic activity (GO:0003824);; Molecular Function: hydrolase activity, hydrolyzing O-glycosyl compounds (GO:0004553);; Molec…	K19355|6.0e-212|jre:108991358|K19355 mannan endo-1,4-beta-mannosidase [EC:3.2.1.78] | (RefSeq) mannan endo-1,4-beta-mannosidase 7-like	Fructose and mannose metabolism (ko00051)	--	--	Cellulase (glycosyl hydrolase family 5)	Mannan endo-1,4-beta-mannosidase 7 OS=Arabidopsis thaliana OX=3702 GN=MAN7 PE=2 SV=1	G
MrChr8G25850	MrChr8G25850	MrChr8G25850	--	119.81	12318	181.474	14486	155.598	15009	48.0509	4131	24.7008	2086	65.332	5113	8.98488	720	9.53338	713	15.8585	1347	1.48836e-06	-1.72135	down	8.09873e-49	-3.8244	down	1.48836e-06	1.72136	up	1.33648e-07	-2.08101	down	8.09836e-49	3.8244	up	1.33645e-07	2.08101	up	[R]	General function prediction only	Molecular Function: molecular_function (GO:0003674);; Molecular Function: catalytic activity (GO:0003824);; Molecular Function: ubiquitin-protein transferase activity (GO:0004842);; Cellular Component: cellular_component (GO:0005575);; Cellular Component: obsolete cell (GO:0005623);; Cellular Component: plasma membrane (GO:0005886);; Biological Process: cellular protein modification process (GO:0…	--	--	--	--	von Willebrand factor type A domain	E3 ubiquitin-protein ligase WAV3 OS=Arabidopsis thaliana OX=3702 GN=WAV3 PE=1 SV=1	O
MrChr8G27240	MrChr8G27240	MrChr8G27240	--	26.0508	556	44.6377	739	99.9156	1999	4.73641	85	3.38863	60	3.4637	57	17.1986	286	9.35275	145	34.5025	608	4.22412e-17	-3.84979	down	0.00575331	-1.55683	down	4.22421e-17	3.84979	up	1.57327e-05	2.31655	up	0.00575326	1.55683	up	1.57329e-05	-2.31655	down	--	--	--	--	--	--	--	--	--	S
MrChr8G27440	MrChr8G27440	MrChr8G27440	--	4.74194	128	3.46338	73	5.8456	148	30.585	691	32.7939	727	16.917	348	72.2383	1519	75.1309	1474	52.6861	1174	2.51533e-13	2.51294	up	6.27006e-49	3.74321	up	2.51552e-13	-2.51294	down	0.000191979	1.25341	up	6.27026e-49	-3.74321	down	0.000191981	-1.25341	down	--	--	--	K09377|5.1e-105|jre:109012374|K09377 cysteine and glycine-rich protein | (RefSeq) LIM domain-containing protein WLIM1	--	[TZ]	Signal transduction mechanisms;; Cytoskeleton	LIM domain	LIM domain-containing protein WLIM1 OS=Arabidopsis thaliana OX=3702 GN=WLIM1 PE=1 SV=1	--
MrChr8G27540	MrChr8G27540	MrChr8G27540	--	9.5557	345	27.4047	767	20.5211	694	8.16573	246	10.1732	301	9.61793	264	20.0258	563	18.8746	495	22.9893	684	0.0147674	-1.03034	normal	0.966157	0.0193112	normal	0.0147674	1.03034	normal	6.62708e-05	1.07248	up	0.96616	-0.01931	normal	6.62714e-05	-1.07248	down	[HR]	Coenzyme transport and metabolism;; General function prediction only	Biological Process: morphogenesis of a branching structure (GO:0001763);; Biological Process: lipid metabolic process (GO:0006629);; Biological Process: sesquiterpenoid metabolic process (GO:0006714);; Biological Process: isoprenoid metabolic process (GO:0006720);; Biological Process: terpenoid metabolic process (GO:0006721);; Biological Process: multicellular organism development (GO:0007275);; …	--	--	--	--	Alpha/beta hydrolase family	Probable strigolactone esterase DAD2 OS=Petunia hybrida OX=4102 GN=DAD2 PE=1 SV=1	S
MrChr8G27670	MrChr8G27670	MrChr8G27670	--	3.39916	54	2.05335	24	2.04947	31	18.2706	231	35.2605	442	22.2199	265	84.5404	1027	56.017	628	42.1083	537	2.99889e-14	3.30472	up	2.96211e-32	4.48301	up	2.99911e-14	-3.30472	down	0.00873114	1.20386	up	2.9622e-32	-4.48301	down	0.00873124	-1.20386	down	--	--	--	--	--	--	--	--	--	--
MrChr8G29530	MrChr8G29530	MrChr8G29530	LOC115977407	2.23144	88	3.43774	105	20.3565	748	1.45674	48	0.653451	21	1.69102	51	8.42261	257	9.43617	269	4.57715	148	0.000753919	-2.73024	down	0.764371	-0.257563	normal	0.00075391	2.73024	up	2.26946e-06	2.48445	up	0.764372	0.257567	normal	2.26949e-06	-2.48444	down	[G]	Carbohydrate transport and metabolism	Molecular Function: hydrolase activity, hydrolyzing O-glycosyl compounds (GO:0004553);; Cellular Component: cell wall (GO:0005618);; Biological Process: xyloglucan metabolic process (GO:0010411);; Molecular Function: xyloglucan:xyloglucosyl transferase activity (GO:0016762);; Biological Process: cell wall biogenesis (GO:0042546);; Cellular Component: apoplast (GO:0048046);; Biological Process: ce…	K14504|5.5e-140|qsu:112028408|K14504 xyloglucan:xyloglucosyl transferase TCH4 [EC:2.4.1.207] | (RefSeq) probable xyloglucan endotransglucosylase/hydrolase protein 23	Plant hormone signal transduction (ko04075)	--	--	Glycosyl hydrolases family 16	Xyloglucan endotransglucosylase/hydrolase protein 22 OS=Arabidopsis thaliana OX=3702 GN=XTH22 PE=1 SV=1	G
MrChr8G29650	MrChr8G29650	MrChr8G29650	--	0.265637	19	0.438283	25	2.4632	164	4.52756	268	2.56269	149	2.66601	144	6.87971	379	8.26869	425	7.1312	416	0.0416586	1.63407	normal	9.46518e-05	2.75184	up	0.0416588	-1.63407	normal	0.00156362	1.1303	up	9.46538e-05	-2.75183	down	0.00156363	-1.1303	down	[MDT]	Cell wall/membrane/envelope biogenesis;; Cell cycle control, cell division, chromosome partitioning;; Signal transduction mechanisms	Molecular Function: ATP binding (GO:0005524);;	K08900|3.0e-104|nnu:104597594|K08900 mitochondrial chaperone BCS1 | (RefSeq) AAA-ATPase At4g25835-like	--	[O]	Posttranslational modification, protein turnover, chaperones	Domain associated at C-terminal with AAA	AAA-ATPase At5g57480 OS=Arabidopsis thaliana OX=3702 GN=At5g57480 PE=3 SV=1	O
MrChr8G33630	MrChr8G33630	MrChr8G33630	--	823.182	117390	871.531	96500	677.959	90713	195.534	23317	130.17	15243	170.304	18486	83.5393	9282	66.7355	6920	105.84	12462	9.76967e-28	-2.26578	down	5.81647e-57	-3.31077	down	9.77078e-28	2.26578	up	0.000149267	-1.02123	down	5.81618e-57	3.31077	up	0.000149265	1.02123	up	[HR]	Coenzyme transport and metabolism;; General function prediction only	Molecular Function: molecular_function (GO:0003674);; Molecular Function: catalytic activity (GO:0003824);; Cellular Component: cellular_component (GO:0005575);; Cellular Component: obsolete cell (GO:0005623);; Cellular Component: plasma membrane (GO:0005886);; Biological Process: sucrose metabolic process (GO:0005985);; Biological Process: transport (GO:0006810);; Biological Process: multicellul…	K00696|0.0e+00|jre:109002797|K00696 sucrose-phosphate synthase [EC:2.4.1.14] | (RefSeq) probable sucrose-phosphate synthase 1	Starch and sucrose metabolism (ko00500)	[M]	Cell wall/membrane/envelope biogenesis	Glycosyl transferases group 1	Probable sucrose-phosphate synthase 1 OS=Citrus unshiu OX=55188 GN=SPS1 PE=2 SV=1	M
MrChr8G34190	MrChr8G34190	MrChr8G34190	--	46.2803	1982	43.8919	1470	60.6688	2452	11.0737	400	3.91173	140	8.99899	295	1.87236	64	2.21506	70	5.02891	180	8.22935e-14	-2.65115	down	8.22158e-31	-4.12	down	8.22971e-14	2.65116	up	0.0297209	-1.44671	normal	8.22129e-31	4.12	up	0.0297205	1.44671	normal	--	--	Molecular Function: regulatory region nucleic acid binding (GO:0001067);; Biological Process: response to acid chemical (GO:0001101);; Biological Process: response to molecule of bacterial origin (GO:0002237);; Molecular Function: molecular_function (GO:0003674);; Molecular Function: nucleic acid binding (GO:0003676);; Molecular Function: DNA binding (GO:0003677);; Molecular Function: DNA-binding…	K13424|7.0e-19|sly:101268787|K13424 WRKY transcription factor 33 | (RefSeq) probable WRKY transcription factor 26	MAPK signaling pathway - plant (ko04016);; Plant-pathogen interaction (ko04626)	--	--	WRKY DNA -binding domain	WRKY transcription factor 18 OS=Arabidopsis thaliana OX=3702 GN=WRKY18 PE=1 SV=2	K
MrChr8G34260	MrChr8G34260	MrChr8G34260	--	0.471458	33	3.2518	175	2.77593	181	9.11875	528	5.11033	291	21.7856	1148	0.724654	40	0.797043	41	0.98137	57	0.0161627	2.49233	normal	0.0472036	-1.43119	normal	0.0161631	-2.49232	normal	5.2124e-14	-3.90597	down	0.0472031	1.43119	normal	5.21225e-14	3.90598	up	--	--	Molecular Function: catalytic activity (GO:0003824);;	K16860|3.7e-208|cpap:110809236|K16860 phospholipase D3/4 [EC:3.1.4.4] | (RefSeq) phospholipase D Z-like	Glycerophospholipid metabolism (ko00564);; Ether lipid metabolism (ko00565)	[R]	General function prediction only	PLD-like domain	--	S
MrChr8G34530	MrChr8G34530	MrChr8G34530	--	7.0171	463	5.70498	293	10.4489	647	3.31392	183	1.57041	86	1.41201	71	5.56043	286	3.08408	148	5.89915	322	3.78199e-06	-1.88501	down	0.0348941	-0.756537	normal	3.78201e-06	1.88501	up	0.0478937	1.14986	normal	0.0348938	0.756538	normal	0.047894	-1.14986	normal	--	--	Molecular Function: peptidase activity (GO:0008233);;	K22683|6.1e-75|dcr:108205940|K22683 aspartyl protease family protein [EC:3.4.23.-] | (RefSeq) aspartyl protease family protein 2-like	--	[O]	Posttranslational modification, protein turnover, chaperones	Xylanase inhibitor N-terminal	Aspartyl protease family protein At5g10770 OS=Arabidopsis thaliana OX=3702 GN=At5g10770 PE=2 SV=1	O
MrChr8G34560	MrChr8G34560	MrChr8G34560	--	0.083716	4	0	0	0	0	4.85823	180	4.90341	179	4.42357	150	10.9556	378	12.5178	403	11.7138	428	1.94757e-16	7.17293	up	4.55201e-26	8.37903	up	1.94772e-16	-7.17293	down	1.50314e-06	1.23603	up	4.55229e-26	-8.37902	down	1.50311e-06	-1.23603	down	--	--	Molecular Function: peroxidase activity (GO:0004601);;	K00430|8.1e-148|jre:109005199|K00430 peroxidase [EC:1.11.1.7] | (RefSeq) peroxidase 46-like	Phenylpropanoid biosynthesis (ko00940)	--	--	Peroxidase	Peroxidase 46 OS=Arabidopsis thaliana OX=3702 GN=PER46 PE=3 SV=1	Q
MrChr8G35290	MrChr8G35290	MrChr8G35290	--	28.2428	1157	46.8742	1511	60.8178	2376	18.0598	627	7.13871	242	11.6792	368	1.52981	55	1.54393	49	4.74325	167	1.19925e-06	-1.88835	down	5.31979e-20	-4.13408	down	1.19925e-06	1.88835	up	0.000107902	-2.22268	down	5.3196e-20	4.13408	up	0.0001079	2.22268	up	[M]	Cell wall/membrane/envelope biogenesis	--	K09753|3.5e-45|ppp:112284670|K09753 cinnamoyl-CoA reductase [EC:1.2.1.44] | (RefSeq) cinnamoyl-CoA reductase 1-like	Phenylpropanoid biosynthesis (ko00940)	[V]	Defense mechanisms	NAD(P)H-binding	Cinnamoyl-CoA reductase 1 OS=Oryza sativa subsp. japonica OX=39947 GN=CCR1 PE=1 SV=1	V
MrSca003G00090	MrSca003G00090	MrSca003G00090	--	3.67615	113	2.20968	52	0.912666	27	3.59911	95	10.9734	269	7.16063	168	1.95765	47	2.80706	61	3.97562	100	0.0113541	1.66972	normal	0.751126	0.233752	normal	0.0113543	-1.66971	normal	0.038468	-1.4032	normal	0.751128	-0.23375	normal	0.0384676	1.40321	normal	[I]	Lipid transport and metabolism	Molecular Function: acetyl-CoA carboxylase activity (GO:0003989);; Molecular Function: ATP binding (GO:0005524);; Biological Process: fatty acid biosynthetic process (GO:0006633);; Molecular Function: zinc ion binding (GO:0008270);; Cellular Component: acetyl-CoA carboxylase complex (GO:0009317);; Cellular Component: chloroplast stroma (GO:0009570);; Molecular Function: carboxyl- or carbamoyltran…	K01963|5.2e-125|jre:26380804|K01963 acetyl-CoA carboxylase carboxyl transferase subunit beta [EC:6.4.1.2 2.1.3.15] | (RefSeq) accD, AT063_gp057; acetyl-CoA carboxylase beta subunit	Fatty acid biosynthesis (ko00061);; Pyruvate metabolism (ko00620);; Propanoate metabolism (ko00640);; Carbon metabolism (ko01200);; Fatty acid metabolism (ko01212)	[EI]	Amino acid transport and metabolism;; Lipid transport and metabolism	Carboxyl transferase domain	Acetyl-coenzyme A carboxylase carboxyl transferase subunit beta, chloroplastic OS=Carica papaya OX=3649 GN=accD PE=3 SV=1	H
[truncated: 2 more columns]

## Sheet: Supplementary table S3
Supplementary table S3: All (1071) the detected metabolites
ID	name	Q1 (Da)	Q3 (Da)	Formula	Ionization model	Class I	Class II	Level	KEGG_annotation	KEGG_pathway_annotation	LM_ID(lipidmaps)	CATEGORY(lipidmaps)	MAIN_CLASS(lipidmaps)	SUB_CLASS	HMDB_ID	CAS	kingdom(HMDB)	super_class(HMDB)	HMDB_taxonomy	sub_class(HMDB)	species
meta_1	Isorhamnetin; 3'-Methoxy-3,4',5,7-Tetrahydroxyflavone	315.051	151.004	C16H12O7	[M-H]-	Flavonoids	Flavonols	2	--	--	--	--	--	--	--	--	--	--	--	--	--
meta_2	2-Hexylphosphoric Acid	183.078	98.9848	C6H15O4P	[M+H]+	Others	Others	2	--	--	--	--	--	--	--	--	--	--	--	--	--
meta_3	16,23:16,30-Diepoxydammar-24-ene-3,20-diol (Jujubogenin)	471.348	471.24	C30H48O4	[M-H]-	Terpenoids	Triterpene	3	--	--	--	--	--	--	--	--	--	--	--	--	--
meta_4	Hexadecylsphingosine	274.274	256.265	C16H35NO2	[M+H]+	Lipids	Sphingolipids	2	--	--	--	--	--	--	--	--	--	--	--	--	--
meta_5	D-Friedoolean-14-ene-3,28-diol (Myricadiol)	443.388	191.18	C30H50O2	[M+H]+	Terpenoids	Triterpene	1	--	--	--	--	--	--	--	--	--	--	--	--	--
meta_6	LysoPE 18:1	480.308	339.289	C23H46NO7P	[M+H]+	Lipids	LPE	3	--	--	--	--	--	--	--	--	--	--	--	--	--
meta_7	LysoPC 16:2(2n isomer)	492.308	184.073	C24H46NO7P	[M+H]+	Lipids	LPC	3	--	--	--	--	--	--	--	--	--	--	--	--	--
meta_8	alpha-Hydroxylinoleic acid	295.229	195.14	C18H32O3	[M-H]-	Lipids	Free fatty acids	1	--	--	--	--	--	--	--	--	--	--	--	--	--
meta_9	5-hydroxy-3,4-dimeth-yl-5-pentylfuran-2(5H)-one	197.118	153.128	C11H18O3	[M-H]-	Others	Others	2	--	--	--	--	--	--	--	--	--	--	--	--	--
meta_10	LysoPC 18:0(2n isomer)	524.371	184.073	C26H54NO7P	[M+H]+	Lipids	LPC	3	--	--	--	--	--	--	--	--	--	--	--	--	--
meta_11	LysoPE 16:0	454.293	313.274	C21H44NO7P	[M+H]+	Lipids	LPE	1	--	--	--	--	--	--	--	--	--	--	--	--	--
meta_12	Hydroxypentadecenoic acid glucoside	477.269	161.045	C21H38O8	[M+CH3COOH-H]-	Lipids	Free fatty acids	1	--	--	--	--	--	--	--	--	--	--	--	--	--
meta_13	LysoPE 16:1(2n isomer)	452.277	311.258	C21H42NO7P	[M+H]+	Lipids	LPE	1	--	--	--	--	--	--	--	--	--	--	--	--	--
meta_14	1-Methoxy-indole-3-acetamide	205.097	146.061	C11H12N2O2	[M+H]+	Alkaloids	Plumerane	1	--	--	--	--	--	--	--	--	--	--	--	--	--
meta_15	2',4'-Dihydroxy-4-methoxychalcone; (E)-Cardamonin	271.096	167.038	C16H14O4	[M+H]+	Flavonoids	Chalcones	1	--	--	--	--	--	--	--	--	--	--	--	--	--
meta_16	isoemodin	269.046	225.056	C15H10O5	[M-H]-	Quinones	Anthraquinone	2	--	--	--	--	--	--	--	--	--	--	--	--	--
meta_17	2,5-Dimethoxybenzoquinone	169.049	65.038	C8H8O4	[M+H]+	Quinones	Quinones	2	--	--	--	--	--	--	--	--	--	--	--	--	--
meta_18	Pinostrobin	271.096	167.034	C16H14O4	[M+H]+	Flavonoids	Flavanones	1	--	--	LMPK12140216	Polyketides [PK]	Flavonoids [PK12]	Flavanones [PK1214]	HMDB0242619	--	Organic compounds	Phenylpropanoids and polyketides	Flavonoids	O-methylated flavonoids	Animals
meta_19	Rhein-9-Anthrone	269.046	241.052	C15H10O5	[M-H]-	Quinones	Anthraquinone	2	--	--	--	--	--	--	--	--	--	--	--	--	--
meta_20	9S-Hydroxy-10E,12Z-octadecadienoic acid*	295.228	195.139	C18H32O3	[M-H]-	Lipids	Free fatty acids	1	--	--	--	--	--	--	--	--	--	--	--	--	--
meta_21	Nepetin-7-O-glucoside(Nepitrin)*	479.12	317.06	C22H22O12	[M+H]+	Flavonoids	Flavones	2	--	--	--	--	--	--	--	--	--	--	--	--	--
meta_22	3,4-Dihydroxybenzoic acid (Protocatechuic acid)*	153.019	109.029	C7H6O4	[M-H]-	Phenolic acids	Phenolic acids	1	--	--	--	--	--	--	--	--	--	--	--	--	--
meta_23	2,3-Dihydroxyurs-12-en-29-oic acid (Maslinic acid)	471.348	471.348	C30H48O4	[M-H]-	Terpenoids	Triterpene	2	--	--	--	--	--	--	--	--	--	--	--	--	--
meta_24	2ɑ-hydroxy-3β-trans-p-hydroxycinnamoyloxy oleanolic acid	619.39	437.34	C39H54O6	[M+H]+	Terpenoids	Triterpene	1	--	--	--	--	--	--	--	--	--	--	--	--	--
meta_25	13-Hydroperoxy-9Z,11E-octadecadienoic acid	311.223	249.221	C18H32O4	[M-H]-	Lipids	Free fatty acids	2	--	--	--	--	--	--	--	--	--	--	--	--	--
meta_26	1-Decanol*	157.16	157.16	C10H22O	[M-H]-	Others	Saccharides	3	--	--	--	--	--	--	--	--	--	--	--	--	--
meta_27	Salicin	285.098	121.029	C13H18O7	[M-H]-	Phenolic acids	Phenolic acids	2	C01451	Glycolysis / Gluconeogenesis(ko00010);;Biosynthesis of phenylpropanoids(ko01061);;Phosphotransferase system (PTS)(ko02060);;Taste transduction(ko04742)	--	--	--	--	HMDB0003546	138-52-3	Organic compounds	Organic oxygen compounds	Organooxygen compounds	Carbohydrates and carbohydrate conjugates	Animals
meta_28	LysoPE 18:3(2n isomer)	476.277	335.258	C23H42NO7P	[M+H]+	Lipids	LPE	1	--	--	--	--	--	--	--	--	--	--	--	--	--
meta_29	Procyanidin B3	577.135	407.076	C30H26O12	[M-H]-	Tannins	Proanthocyanidins	1	C10209	--	LMPK12030003	Polyketides [PK]	Flavonoids [PK12]	Proanthocyanidins [PK1203]	HMDB0033974	23567-23-9	Organic compounds	Phenylpropanoids and polyketides	Flavonoids	Biflavonoids and polyflavonoids	Animals
meta_30	N-Acetyl-D-glucosamine	222.097	138.055	C8H15NO6	[M+H]+	Others	Saccharides	3	C00140	Amino sugar and nucleotide sugar metabolism(ko00520);;Metabolic pathways(ko01100);;Biosynthesis of nucleotide sugars(ko01250);;ABC transporters(ko02010);;Phosphotransferase system (PTS)(ko02060)	--	--	--	--	HMDB0000215	7512-17-6	Organic compounds	Organic oxygen compounds	Organooxygen compounds	Carbohydrates and carbohydrate conjugates	Animals
meta_31	LysoPC 15:0	482.324	184.073	C23H48NO7P	[M+H]+	Lipids	LPC	1	--	--	--	--	--	--	--	--	--	--	--	--	--
meta_32	9-Fluorenol	183.08	98.9837	C13H10O	[M+H]+	Others	Others	2	C06711	Polycyclic aromatic hydrocarbon degradation(ko00624);;Metabolic pathways(ko01100);;Microbial metabolism in diverse environments(ko01120)	--	--	--	--	HMDB0059803	1689-64-1	Organic compounds	Benzenoids	Fluorenes	_	Animals
meta_33	LysoPC 18:0	524.371	184.073	C26H54NO7P	[M+H]+	Lipids	LPC	3	--	--	--	--	--	--	--	--	--	--	--	--	--
meta_34	D-Sorbitol	181.072	71.0139	C6H14O6	[M-H]-	Others	Saccharides	3	C00794	Fructose and mannose metabolism(ko00051);;Galactose metabolism(ko00052);;Metabolic pathways(ko01100);;ABC transporters(ko02010);;Phosphotransferase system (PTS)(ko02060);;Diabetic cardiomyopathy(ko05415)	--	--	--	--	HMDB0000247	50-70-4	Organic compounds	Organic oxygen compounds	Organooxygen compounds	Carbohydrates and carbohydrate conjugates	Microbe,Animals
meta_35	Putrescine	89.1073	72.0808	C4H12N2	[M+H]+	Alkaloids	Alkaloids	3	C00134	Arginine and proline metabolism(ko00330);;D-Amino acid metabolism(ko00470);;Glutathione metabolism(ko00480);;Tropane, piperidine and pyridine alkaloid biosynthesis(ko00960);;Biosynthesis of plant secondary metabolites(ko01060);;Biosynthesis of alkaloids derived from ornithine, lysine and nicotinic acid(ko01064);;Metabolic pathways(ko01100);;Biosynthesis of secondary metabolites(ko01110);;ABC tran…	--	--	--	--	HMDB0001414	110-60-1	Organic compounds	Organic nitrogen compounds	Organonitrogen compounds	Amines	Microbe,Animals,Plants
meta_36	D-Sphingosine	300.291	60.0443	C18H37NO2	[M+H]+	Lipids	Sphingolipids	2	C00319	Sphingolipid metabolism(ko00600);;Metabolic pathways(ko01100);;Sphingolipid signaling pathway(ko04071);;Apoptosis(ko04210);;Necroptosis(ko04217)	LMSP01010001	Sphingolipids [SP]	Sphingoid bases [SP01]	Sphing-4-enines (Sphingosines) [SP0101]	HMDB0000252	123-78-4	Organic compounds	Organic nitrogen compounds	Organonitrogen compounds	Amines	Animals,Plants
meta_37	3,19-Dihydroxyurs-12-en-28-oic acid (Pomolic acid)	471.35	471.35	C30H48O4	[M-H]-	Terpenoids	Triterpene	1	--	--	--	--	--	--	--	--	--	--	--	--	--
meta_38	Phe-Thr	267.135	120.081	C13H18N2O4	[M+H]+	Amino acids and derivatives	Amino acids and derivatives	1	--	--	--	--	--	--	--	--	--	--	--	--	--
meta_39	Undecylic Acid	185.155	185.156	C11H22O2	[M-H]-	Lipids	Free fatty acids	3	--	--	--	--	--	--	--	--	--	--	--	--	--
meta_40	LysoPC 16:0	496.34	184.073	C24H50NO7P	[M+H]+	Lipids	LPC	1	--	--	--	--	--	--	--	--	--	--	--	--	--
meta_41	Pinoresinol*	357.134	151.038	C20H22O6	[M-H]-	Lignans and Coumarins	Lignans	1	--	--	--	--	--	--	--	--	--	--	--	--	--
meta_42	Ricinoleic acid	297.245	183.14	C18H34O3	[M-H]-	Lipids	Free fatty acids	1	--	--	--	--	--	--	--	--	--	--	--	--	--
meta_43	LysoPC 18:3	518.324	184.073	C26H48NO7P	[M+H]+	Lipids	LPC	1	--	--	--	--	--	--	--	--	--	--	--	--	--
meta_44	2,3-Dihydroxyolean-12-en-28-oic acid (2-Hydroxyoleanolic acid)	471.348	471.35	C30H48O4	[M-H]-	Terpenoids	Triterpene	1	--	--	--	--	--	--	--	--	--	--	--	--	--
meta_45	Homogentisic acid	167.035	123.045	C8H8O4	[M-H]-	Phenolic acids	Phenolic acids	3	C00544	Ubiquinone and other terpenoid-quinone biosynthesis(ko00130);;Tyrosine metabolism(ko00350);;Styrene degradation(ko00643);;Metabolic pathways(ko01100);;Microbial metabolism in diverse environments(ko01120);;Biosynthesis of cofactors(ko01240)	--	--	--	--	HMDB0000130	451-13-8	Organic compounds	Benzenoids	Benzene and substituted derivatives	Phenylacetic acids	Animals,Plants,Microbe
meta_46	Echinopsine	160.075	115.053	C10H9NO	[M+H]+	Alkaloids	Quinoline alkaloids	1	C10663	--	--	--	--	--	--	--	--	--	--	--	--
meta_47	Urs-12-en-3,11-dione (11-Keto-α-amyrenone)	439.357	201.162	C30H46O2	[M+H]+	Terpenoids	Triterpene	2	--	--	--	--	--	--	--	--	--	--	--	--	--
meta_48	2,3-Dihydroxyoleana-11,13(18)-dien-28-oic acid (Camaldulenic acid)	469.333	469.333	C30H46O4	[M-H]-	Terpenoids	Triterpene	3	--	--	--	--	--	--	--	--	--	--	--	--	--
meta_49	2,3,6-Trihydroxyurs-12-en-28-oic acid (Madasiatic acid)	487.354	487.354	C30H48O5	[M-H]-	Terpenoids	Triterpene	1	--	--	--	--	--	--	--	--	--	--	--	--	--
meta_50	4-O-Caffeoylquinic acid methyl ester	369.115	207.096	C17H20O9	[M+H]+	Phenolic acids	Phenolic acids	2	--	--	--	--	--	--	--	--	--	--	--	--	--
meta_51	5-O-Caffeoylquinic acid methyl ester	369.115	207.096	C17H20O9	[M+H]+	Phenolic acids	Phenolic acids	2	--	--	--	--	--	--	--	--	--	--	--	--	--
meta_52	Acacetin-7-O-glucoside (Tilianin)*	447.129	285.096	C22H22O10	[M+H]+	Flavonoids	Flavones	2	--	--	--	--	--	--	--	--	--	--	--	--	--
meta_53	3-O-Feruloyleuscaphic acid	665.4	177.05	C40H56O8	[M+H]+	Terpenoids	Triterpene	1	--	--	--	--	--	--	--	--	--	--	--	--	--
meta_54	Pelargonidin-3-O-glucoside	433.113	271.06	C21H21O10+	[M]+	Flavonoids	Anthocyanidins	3	--	--	--	--	--	--	--	--	--	--	--	--	--
meta_55	2,3,23-Trihydroxyolean-12-en-28-oic acid (Arjunolic acid)	489.358	407.33	C30H48O5	[M+H]+	Terpenoids	Triterpene	1	--	--	--	--	--	--	--	--	--	--	--	--	--
meta_56	2-Decanol*	157.16	157.16	C10H22O	[M-H]-	Others	Saccharides	3	--	--	--	--	--	--	--	--	--	--	--	--	--
meta_57	LysoPE 18:2(2n isomer)	478.293	337.274	C23H44NO7P	[M+H]+	Lipids	LPE	2	--	--	--	--	--	--	--	--	--	--	--	--	--
meta_58	1-O-p-Coumaroyl-β-D-glucose*	325.093	163.04	C15H18O8	[M-H]-	Phenolic acids	Phenolic acids	1	--	--	--	--	--	--	--	--	--	--	--	--	--
meta_59	Alpinetin	271.096	167.034	C16H14O4	[M+H]+	Flavonoids	Flavanones	1	--	--	LMPK12140215	Polyketides [PK]	Flavonoids [PK12]	Flavanones [PK1214]	HMDB0248258	--	Organic compounds	Phenylpropanoids and polyketides	Flavonoids	O-methylated flavonoids	Animals
meta_60	N-Feruloylputrescine	265.154	145.028	C14H20N2O3	[M+H]+	Alkaloids	Phenolamine	2	C10497	--	--	--	--	--	HMDB0033463	501-13-3	Organic compounds	Phenylpropanoids and polyketides	Cinnamic acids and derivatives	Hydroxycinnamic acids and derivatives	Animals
meta_61	3,23-Dihydroxylup-20(29)-en-28-oic acid (23-Hydroxybetulinic acid)	471.347	441.327	C30H48O4	[M-H]-	Terpenoids	Triterpene	3	--	--	--	--	--	--	--	--	--	--	--	--	--
meta_62	13(S)-HODE;13(S)-Hydroxyoctadeca-9Z,11E-dienoic acid*	295.228	195.141	C18H32O3	[M-H]-	Lipids	Free fatty acids	1	--	--	--	--	--	--	--	--	--	--	--	--	--
meta_63	3,5-Dimethyl-2,3-dihydrobenzofuran	149.096	121.064	C10H12O	[M+H]+	Others	Others	2	--	--	--	--	--	--	--	--	--	--	--	--	--
meta_64	L-Pipecolic Acid	130.086	84.0818	C6H11NO2	[M+H]+	Organic acids	Organic acids	1	--	--	--	--	--	--	--	--	--	--	--	--	--
meta_65	4-Methyl-5-thiazoleethanol	144.048	113.029	C6H9NOS	[M+H]+	Others	Others	3	C04294	Thiamine metabolism(ko00730);;Metabolic pathways(ko01100);;Biosynthesis of cofactors(ko01240)	--	--	--	--	HMDB0032985	137-00-8	Organic compounds	Organoheterocyclic compounds	Azoles	Thiazoles	Microbe,Animals,Plants
meta_66	Griffonilide	169.05	67.0546	C8H8O4	[M+H]+	Others	Lactones	2	--	--	--	--	--	--	--	--	--	--	--	--	--
meta_67	Trans-4-Hydroxy-L-proline	132.065	86.0601	C5H9NO3	[M+H]+	Amino acids and derivatives	Amino acids and derivatives	2	--	--	--	--	--	--	--	--	--	--	--	--	--
meta_68	2,3,23-Trihydroxyolean-12-en-28-oic acid	487.34	487.34	C30H48O5	[M-H]-	Terpenoids	Triterpene	3	--	--	--	--	--	--	--	--	--	--	--	--	--
meta_69	4-Hydroxymandelonitrile	150.057	61.01	C8H7NO2	[M+H]+	Alkaloids	Phenolamine	1	C03742	Cyanoamino acid metabolism(ko00460);;Metabolic pathways(ko01100);;Biosynthesis of secondary metabolites(ko01110)	--	--	--	--	HMDB0060318	71807-09-5	Organic compounds	Benzenoids	Phenols	1-hydroxy-2-unsubstituted benzenoids	Animals
meta_70	LysoPC 18:2(2n isomer)	520.34	184.073	C26H50NO7P	[M+H]+	Lipids	LPC	1	--	--	--	--	--	--	--	--	--	--	--	--	--
meta_71	Dibutyl phthalate*	279.158	149.023	C16H22O4	[M+H]+	Organic acids	Organic acids	3	--	--	--	--	--	--	--	--	--	--	--	--	--
meta_72	LysoPE 20:2	506.324	365.305	C25H48NO7P	[M+H]+	Lipids	LPE	3	--	--	--	--	--	--	--	--	--	--	--	--	--
meta_73	13-Methyl-27-norolean-14-en-3-ol (Taraxerol)	427.394	409.384	C30H50O	[M+H]+	Terpenoids	Triterpene	2	--	--	--	--	--	--	--	--	--	--	--	--	--
meta_74	2'-Deoxyinosine-5'-monophosphate	333.06	137.05	C10H13N4O7P	[M+H]+	Nucleotides and derivatives	Nucleotides and derivatives	3	--	--	--	--	--	--	--	--	--	--	--	--	--
meta_75	Hexadecanedioic acid	285.208	223.211	C16H30O4	[M-H]-	Lipids	Free fatty acids	2	--	--	--	--	--	--	--	--	--	--	--	--	--
meta_76	3-Hydroxyoctadecanoic Acid	299.259	299.256	C18H36O3	[M-H]-	Lipids	Free fatty acids	2	--	--	--	--	--	--	--	--	--	--	--	--	--
meta_77	2,4-Di-Tert-Butylphenol*	205.16	189.127	C14H22O	[M-H]-	Phenolic acids	Phenolic acids	1	--	--	--	--	--	--	--	--	--	--	--	--	--
meta_78	Myricetin-3-O-arabinoside	449.073	316	C20H18O12	[M-H]-	Flavonoids	Flavonols	3	--	--	--	--	--	--	--	--	--	--	--	--	--
meta_79	3-Hydroxyolean-12-en-24-oic acid (α-Boswellic acid)	457.368	203.179	C30H48O3	[M+H]+	Terpenoids	Triterpene	2	--	--	--	--	--	--	--	--	--	--	--	--	--
meta_80	2,3-Dihydroxylup-20(29)-en-28-oic acid (Alphitolic acid)	471.348	471.348	C30H48O4	[M-H]-	Terpenoids	Triterpene	3	--	--	--	--	--	--	--	--	--	--	--	--	--
meta_81	Phe-Ser	253.118	120.086	C12H16N2O4	[M+H]+	Amino acids and derivatives	Amino acids and derivatives	1	--	--	--	--	--	--	--	--	--	--	--	--	--
meta_82	Androsin	327.11	165.05	C15H20O8	[M-H]-	Phenolic acids	Phenolic acids	1	--	--	--	--	--	--	--	--	--	--	--	--	--
meta_83	L-Aspartic acid-O-diglucoside	458.15	116.034	C16H27NO14	[M+H]+	Amino acids and derivatives	Amino acids and derivatives	3	--	--	--	--	--	--	--	--	--	--	--	--	--
meta_84	2,3-Dihydroxy-12-ursen-28-oic acid	471.348	471.34	C30H48O4	[M-H]-	Terpenoids	Triterpene	1	--	--	--	--	--	--	--	--	--	--	--	--	--
meta_85	13S-Hydroperoxy-9Z,11E-octadecadienoic acid	311.223	171.138	C18H32O4	[M-H]-	Lipids	Free fatty acids	3	C04717	Linoleic acid metabolism(ko00591);;Metabolic pathways(ko01100)	LMFA02000034	Fatty Acyls [FA]	Octadecanoids [FA02]	Other Octadecanoids [FA0200]	HMDB0003871	33964-75-9	Organic compounds	Lipids and lipid-like molecules	Fatty Acyls	Lineolic acids and derivatives	Animals
meta_86	L-Phenylalanine	166.086	120.081	C9H11NO2	[M+H]+	Amino acids and derivatives	Amino acids and derivatives	1	C02057	--	--	--	--	--	HMDB0250791	63-91-2	Organic compounds	Organic acids and derivatives	Carboxylic acids and derivatives	Amino acids, peptides, and analogues	Animals
meta_87	LysoPE 16:0(2n isomer)	454.293	313.274	C21H44NO7P	[M+H]+	Lipids	LPE	1	--	--	--	--	--	--	--	--	--	--	--	--	--
meta_88	Octadeca-11E,13E,15Z-trienoic acid	279.232	149.132	C18H30O2	[M+H]+	Lipids	Free fatty acids	3	--	--	--	--	--	--	--	--	--	--	--	--	--
meta_89	Rhamnetin-3-O-Glucoside	479.118	317.065	C22H22O12	[M+H]+	Flavonoids	Flavonols	2	--	--	--	--	--	--	--	--	--	--	--	--	--
meta_90	Phthalic anhydride	149.023	65.0406	C8H4O3	[M+H]+	Phenolic acids	Phenolic acids	1	--	--	--	--	--	--	HMDB0256501	85-44-9	Organic compounds	Organoheterocyclic compounds	Benzofurans	Benzofuranones	Animals
meta_91	Cycloleucine	130.086	84.0809	C6H11NO2	[M+H]+	Amino acids and derivatives	Amino acids and derivatives	1	C03969	--	--	--	--	--	HMDB0062225	52-52-8	Organic compounds	Organic acids and derivatives	Carboxylic acids and derivatives	Amino acids, peptides, and analogues	Animals,Plants
meta_92	D-Ornithine	133.097	70.0658	C5H12N2O2	[M+H]+	Amino acids and derivatives	Amino acids and derivatives	2	C00515	D-Amino acid metabolism(ko00470);;Biosynthesis of various other secondary metabolites(ko00997);;Metabolic pathways(ko01100);;Biosynthesis of secondary metabolites(ko01110)	--	--	--	--	HMDB0003374	348-66-3	Organic compounds	Organic acids and derivatives	Carboxylic acids and derivatives	Amino acids, peptides, and analogues	Animals
meta_93	10-Undecenoic acid	183.139	183.135	C11H20O2	[M-H]-	Lipids	Free fatty acids	3	C13910	--	LMFA01030036	Fatty Acyls [FA]	Fatty Acids and Conjugates [FA01]	Unsaturated fatty acids [FA0103]	HMDB0033724	112-38-9	Organic compounds	Lipids and lipid-like molecules	Fatty Acyls	Fatty acids and conjugates	Animals
meta_94	Candicine	180.137	123.07	C11H18NO+	[M]+	Alkaloids	Phenolamine	2	C10575	--	--	--	--	--	HMDB0303388	--	Organic compounds	Benzenoids	Benzene and substituted derivatives	Phenethylamines	Animals,Plants
meta_95	Naringenin-7-O-glucoside (Prunin)	433.114	271.068	C21H22O10	[M-H]-	Flavonoids	Flavanones	1	--	--	--	--	--	--	--	--	--	--	--	--	--
meta_96	3-Hydroxyurs-12-en-24-oic acid (β-Boswellic acid)	457.368	203.179	C30H48O3	[M+H]+	Terpenoids	Triterpene	1	--	--	--	--	--	--	--	--	--	--	--	--	--
meta_97	octadecadienoic acid amide	280.264	81.0725	C18H33NO	[M+H]+	Alkaloids	Alkaloids	2	--	--	--	--	--	--	--	--	--	--	--	--	--
meta_98	LysoPC 20:2(2n isomer)	548.371	184.073	C28H54NO7P	[M+H]+	Lipids	LPC	3	--	--	--	--	--	--	--	--	--	--	--	--	--
meta_99	epiloliolide	197.116	133.099	C11H16O3	[M+H]+	Others	Others	2	--	--	--	--	--	--	--	--	--	--	--	--	--
meta_100	Pinocembrin-7-O-(2''-O-arabinosyl)glucoside	549.164	255.064	C26H30O13	[M-H]-	Flavonoids	Flavanones	2	--	--	--	--	--	--	--	--	--	--	--	--	--
meta_101	isoscopoletin-glucoside	355.104	163.036	C16H18O9	[M+H]+	Lignans and Coumarins	Coumarins	2	--	--	--	--	--	--	--	--	--	--	--	--	--
meta_102	Cardamonin	271.096	167.042	C16H14O4	[M+H]+	Flavonoids	Chalcones	1	--	--	LMPK12120245	Polyketides [PK]	Flavonoids [PK12]	Chalcones and dihydrochalcones [PK1212]	HMDB0132913	--	--	--	--	--	Plants
meta_103	Eupatorin; 3',5-Dihydroxy-4',6,7-Trimethoxyflavone	345.097	330.073	C18H16O7	[M+H]+	Flavonoids	Flavones	3	--	--	--	--	--	--	--	--	--	--	--	--	--
meta_104	Casuarictin	935.088	633.078	C41H28O26	[M-H]-	Tannins	Tannin	2	--	--	--	--	--	--	--	--	--	--	--	--	--
meta_105	3,24-Dihydroxy-17,21-semiacetal-12(13)oleanolic fruit	471.348	471.35	C30H48O4	[M-H]-	Terpenoids	Triterpene	1	--	--	--	--	--	--	--	--	--	--	--	--	--
meta_106	γ-Linolenic Acid	277.217	277.219	C18H30O2	[M-H]-	Lipids	Free fatty acids	1	--	--	--	--	--	--	--	--	--	--	--	--	--
meta_107	Epipinoresinol*	357.134	151.044	C20H22O6	[M-H]-	Lignans and Coumarins	Lignans	1	--	--	--	--	--	--	--	--	--	--	--	--	--
meta_108	3-p-Coumaroyloxy-2-methoxyurs-12-en-28-oic acid (Guajanoic acid)(ISO2)	619.398	437.341	C39H54O6	[M+H]+	Terpenoids	Triterpene	1	--	--	--	--	--	--	--	--	--	--	--	--	--
meta_109	4-Hydroxy-2-oxoglutaric acid	161.009	73.0284	C5H6O6	[M-H]-	Organic acids	Organic acids	3	C01127	Glyoxylate and dicarboxylate metabolism(ko00630);;Metabolic pathways(ko01100)	--	--	--	--	HMDB0002070	1187-99-1	Organic compounds	Organic acids and derivatives	Keto acids and derivatives	Gamma-keto acids and derivatives	Microbe,Animals
meta_110	3-Acetoxy-18-hydroperoxy-12-oleanen-11-one(ISO1)	515.372	437.34	C32H50O5	[M+H]+	Terpenoids	Triterpene	2	--	--	--	--	--	--	--	--	--	--	--	--	--
meta_111	9-Hydroxy-12-oxo-10(E),15(Z)-octadecadienoic acid	309.208	171.103	C18H30O4	[M-H]-	Lipids	Free fatty acids	2	--	--	--	--	--	--	--	--	--	--	--	--	--
meta_112	13S-Hydroperoxy-6Z,9Z,11E-octadecatrienoic acid	309.207	209.054	C18H30O4	[M-H]-	Lipids	Free fatty acids	3	--	--	--	--	--	--	--	--	--	--	--	--	--
meta_113	Quercetin	303.05	137.022	C15H10O7	[M+H]+	Flavonoids	Flavonols	3	C00389	Flavonoid biosynthesis(ko00941);;Flavone and flavonol biosynthesis(ko00944);;Metabolic pathways(ko01100);;Biosynthesis of secondary metabolites(ko01110);;AMPK signaling pathway(ko04152)	LMPK12110004	Polyketides [PK]	Flavonoids [PK12]	Flavones and Flavonols [PK1211]	HMDB0005794	117-39-5	Organic compounds	Phenylpropanoids and polyketides	Flavonoids	Flavones	Microbe,Animals,Plants
meta_114	Adenosine	268.104	136.062	C10H13N5O4	[M+H]+	Nucleotides and derivatives	Nucleotides and derivatives	1	--	--	--	--	--	--	--	--	--	--	--	--	--
meta_115	2-Hydroxyursolic acid	471.35	471.35	C30H48O4	[M-H]-	Terpenoids	Triterpene	3	--	--	--	--	--	--	--	--	--	--	--	--	--
meta_116	Isorhamnetin-7-O-glucoside (Brassicin)*	479.118	317.06	C22H22O12	[M+H]+	Flavonoids	Flavonols	2	--	--	--	--	--	--	--	--	--	--	--	--	--
meta_117	Glutaric acid	131.035	87.0452	C5H8O4	[M-H]-	Organic acids	Organic acids	3	C00489	Fatty acid degradation(ko00071);;Lysine degradation(ko00310);;Metabolic pathways(ko01100);;Microbial metabolism in diverse environments(ko01120)	--	--	--	--	HMDB0000661	110-94-1	Organic compounds	Organic acids and derivatives	Carboxylic acids and derivatives	Dicarboxylic acids and derivatives	Animals,Plants
meta_118	Stilbostemin B	229.123	201.128	C15H16O2	[M+H]+	Phenolic acids	Phenolic acids	2	--	--	--	--	--	--	--	--	--	--	--	--	--
meta_119	Naringenin chalcone; 2',4,4',6'-Tetrahydroxychalcone	273.076	153.018	C15H12O5	[M+H]+	Flavonoids	Chalcones	1	--	--	--	--	--	--	--	--	--	--	--	--	--
meta_120	3,23-Dihydroxyolean-12-en-28-oic acid (Hederagenin)	471.351	471.351	C30H48O4	[M-H]-	Terpenoids	Triterpene	1	--	--	--	--	--	--	--	--	--	--	--	--	--
meta_121	Hydroxy ricinoleic acid	313.238	183.14	C18H34O4	[M-H]-	Lipids	Free fatty acids	3	--	--	--	--	--	--	--	--	--	--	--	--	--
meta_122	Dodecanoic acid (Lauric acid)	199.17	199.17	C12H24O2	[M-H]-	Lipids	Free fatty acids	1	--	--	--	--	--	--	--	--	--	--	--	--	--
meta_123	Homoproline	130.086	70.0667	C6H11NO2	[M+H]+	Amino acids and derivatives	Amino acids and derivatives	2	--	--	--	--	--	--	--	--	--	--	--	--	--
meta_124	7S,8S-DiHODE; (9Z,12Z)-(7S,8S)-Dihydroxyoctadeca-9,12-dienoic acid	311.223	249.225	C18H32O4	[M-H]-	Lipids	Free fatty acids	2	--	--	--	--	--	--	--	--	--	--	--	--	--
meta_125	4,4'-Dihydroxy-3,5-dimethoxybibenzyl	275.128	135.08	C16H18O4	[M+H]+	Phenolic acids	Phenolic acids	2	C10256	--	LMPK13090036	Polyketides [PK]	Aromatic polyketides [PK13]	Diphenyl ethers, biphenyls, dibenzyls and stilbenes [PK1309]	--	--	--	--	--	--	--
meta_126	3-Hydroxyglutaric acid	147.03	85.0297	C5H8O5	[M-H]-	Organic acids	Organic acids	3	--	--	--	--	--	--	HMDB0000428	638-18-6	Organic compounds	Organic acids and derivatives	Hydroxy acids and derivatives	Beta hydroxy acids and derivatives	Animals
meta_127	D-Arabinono-1,4-lactone	147.03	85.0291	C5H8O5	[M-H]-	Others	Saccharides	2	C00652	Ascorbate and aldarate metabolism(ko00053);;Metabolic pathways(ko01100)	--	--	--	--	HMDB0302833	--	Organic compounds	Organic oxygen compounds	Organooxygen compounds	Carbohydrates and carbohydrate conjugates	Microbe,Animals
meta_128	2,6-Di-tert-butylphenol*	205.158	189.129	C14H22O	[M-H]-	Phenolic acids	Phenolic acids	1	--	--	--	--	--	--	--	--	--	--	--	--	--
meta_129	Acetryptine	203.118	144.081	C12H14N2O	[M+H]+	Alkaloids	Plumerane	3	--	--	--	--	--	--	--	--	--	--	--	--	--
meta_130	3-Hydroxy-23-oxoolean-12-en-28-oic acid (Gypsogenin)	471.348	425.342	C30H46O4	[M+H]+	Terpenoids	Triterpene	2	--	--	--	--	--	--	--	--	--	--	--	--	--
meta_131	Emodin	269.046	225.056	C15H10O5	[M-H]-	Quinones	Anthraquinone	2	C10343	--	LMPK13040008	Polyketides [PK]	Aromatic polyketides [PK13]	Anthracenes and phenanthrenes [PK1304]	HMDB0035214	518-82-1	Organic compounds	Benzenoids	Anthracenes	Anthraquinones	Microbe,Animals,Plants
meta_132	Retinol (Vitamin A1)	287.237	119.085	C20H30O	[M+H]+	Others	Vitamin	3	--	--	--	--	--	--	--	--	--	--	--	--	--
meta_133	LysoPC 16:1	494.324	184.073	C24H48NO7P	[M+H]+	Lipids	LPC	1	--	--	--	--	--	--	--	--	--	--	--	--	--
meta_134	2-Hydroxybutyric Acid	103.04	57.0352	C4H8O3	[M-H]-	Organic acids	Organic acids	3	--	--	--	--	--	--	--	--	--	--	--	--	--
meta_135	2-Hydroxyisobutyric acid	103.04	57.0371	C4H8O3	[M-H]-	Organic acids	Organic acids	3	--	--	--	--	--	--	--	--	--	--	--	--	--
meta_136	4-Hydroxysphinganine	318.3	60.0444	C18H39NO3	[M+H]+	Lipids	Sphingolipids	1	--	--	--	--	--	--	--	--	--	--	--	--	--
meta_137	2-O-Galloyl-D-glucose	331.067	169.01	C13H16O10	[M-H]-	Phenolic acids	Phenolic acids	2	--	--	--	--	--	--	--	--	--	--	--	--	--
meta_138	(7S,8R)-dehydrodiconiferylalcohol-9'-O-β-D-glucopyranoside	519.188	357.13	C26H32O11	[M-H]-	Phenolic acids	Phenolic acids	2	--	--	--	--	--	--	--	--	--	--	--	--	--
meta_139	2,3-Dihydroxyurs-12-en-28-oic acid (Corosolic acid)	471.348	471.348	C30H48O4	[M-H]-	Terpenoids	Triterpene	3	--	--	--	--	--	--	--	--	--	--	--	--	--
meta_140	2-Amino-4,5-dihydro-1H-imidazole-4-acetic acid	144.077	84.0556	C5H9N3O2	[M+H]+	Alkaloids	Alkaloids	3	--	--	--	--	--	--	--	--	--	--	--	--	--
meta_141	Glucose-1-phosphate	259.022	96.9696	C6H13O9P	[M-H]-	Others	Saccharides	1	C00103	Glycolysis / Gluconeogenesis(ko00010);;Pentose and glucuronate interconversions(ko00040);;Galactose metabolism(ko00052);;Starch and sucrose metabolism(ko00500);;Amino sugar and nucleotide sugar metabolism(ko00520);;Streptomycin biosynthesis(ko00521);;Polyketide sugar unit biosynthesis(ko00523);;Acarbose and validamycin biosynthesis(ko00525);;O-Antigen nucleotide sugar biosynthesis(ko00541);;Glyce…	--	--	--	--	HMDB0001586	59-56-3	Organic compounds	Organic oxygen compounds	Organooxygen compounds	Carbohydrates and carbohydrate conjugates	Microbe,Animals
meta_142	24-p-Coumaroyloxy-2,3-dihydroxyurs-12-en-28-oic acid (Guavacoumaric acid)(ISO2)	635.394	453.337	C39H54O7	[M+H]+	Terpenoids	Triterpene	1	--	--	--	--	--	--	--	--	--	--	--	--	--
meta_143	LysoPC 16:1(2n isomer)	494.324	184.073	C24H48NO7P	[M+H]+	Lipids	LPC	1	--	--	--	--	--	--	--	--	--	--	--	--	--
meta_144	L-Citramalic acid	147.03	87.0081	C5H8O5	[M-H]-	Organic acids	Organic acids	1	--	--	--	--	--	--	--	--	--	--	--	--	--
meta_145	LysoPE 18:1(2n isomer)	480.308	339.289	C23H46NO7P	[M+H]+	Lipids	LPE	3	--	--	--	--	--	--	--	--	--	--	--	--	--
meta_146	9,10,13-Trihydroxy-11-Octadecenoic Acid	329.233	229.146	C18H34O5	[M-H]-	Lipids	Free fatty acids	2	--	--	--	--	--	--	--	--	--	--	--	--	--
meta_147	Aminomalonic acid	118.015	74.0237	C3H5NO4	[M-H]-	Organic acids	Organic acids	3	C00872	--	--	--	--	--	HMDB0001147	1068-84-4	Organic compounds	Organic acids and derivatives	Carboxylic acids and derivatives	Amino acids, peptides, and analogues	Animals
meta_148	Abscisic acid	263.129	204.115	C15H20O4	[M-H]-	Organic acids	Organic acids	1	--	--	--	--	--	--	HMDB0243505	--	Organic compounds	Lipids and lipid-like molecules	Prenol lipids	Sesquiterpenoids	Animals
meta_149	LysoPC 16:0(2n isomer)	496.34	184.073	C24H50NO7P	[M+H]+	Lipids	LPC	1	--	--	--	--	--	--	--	--	--	--	--	--	--
meta_150	Crepenynic acid	277.217	59.0139	C18H30O2	[M-H]-	Lipids	Free fatty acids	1	C07289	Linoleic acid metabolism(ko00591);;Biosynthesis of plant secondary metabolites(ko01060)	LMFA01030742	Fatty Acyls [FA]	Fatty Acids and Conjugates [FA01]	Unsaturated fatty acids [FA0103]	--	--	--	--	--	--	--
meta_151	Methyl linolenate	293.248	95.0855	C19H32O2	[M+H]+	Lipids	Free fatty acids	3	--	--	--	--	--	--	--	--	--	--	--	--	--
meta_152	3,5,4'-Trihydroxy-7-methoxyflavone (Rhamnocitrin)	301.071	286.047	C16H12O6	[M+H]+	Flavonoids	Flavonols	3	--	--	--	--	--	--	--	--	--	--	--	--	--
meta_153	Isotachioside	301.092	123.009	C13H18O8	[M-H]-	Phenolic acids	Phenolic acids	1	--	--	--	--	--	--	--	--	--	--	--	--	--
meta_154	L-Cyclopentylglycine	144.098	98.09	C7H13NO2	[M+H]+	Amino acids and derivatives	Amino acids and derivatives	3	--	--	--	--	--	--	--	--	--	--	--	--	--
meta_155	Ferulic acid methyl ester	207.072	133.033	C11H12O4	[M-H]-	Phenolic acids	Phenolic acids	3	--	--	--	--	--	--	--	--	--	--	--	--	--
meta_156	LysoPE 18:0(2n isomer)	482.324	341.305	C23H48NO7P	[M+H]+	Lipids	LPE	3	--	--	--	--	--	--	--	--	--	--	--	--	--
meta_157	α-Linolenic Acid	277.217	277.217	C18H30O2	[M-H]-	Lipids	Free fatty acids	1	--	--	--	--	--	--	--	--	--	--	--	--	--
meta_158	LysoPC 18:1	522.355	184.073	C26H52NO7P	[M+H]+	Lipids	LPC	2	--	--	--	--	--	--	--	--	--	--	--	--	--
meta_159	2-Dehydro-3-deoxy-L-arabinonate	147.029	57.0344	C5H8O5	[M-H]-	Others	Saccharides	1	--	--	--	--	--	--	--	--	--	--	--	--	--
meta_160	9-Hydroxy-13-oxo-10-octadecenoic Acid	311.223	293.213	C18H32O4	[M-H]-	Lipids	Free fatty acids	3	--	--	--	--	--	--	--	--	--	--	--	--	--
meta_161	Kaempferol-4'-O-glucoside*	449.106	287.056	C21H20O11	[M+H]+	Flavonoids	Flavonols	1	--	--	--	--	--	--	--	--	--	--	--	--	--
meta_162	Pyroglutamic acid	130.05	84.0454	C5H7NO3	[M+H]+	Amino acids and derivatives	Amino acids and derivatives	1	C01879	Glutathione metabolism(ko00480);;Metabolic pathways(ko01100)	--	--	--	--	HMDB0000267	98-79-3	Organic compounds	Organic acids and derivatives	Carboxylic acids and derivatives	Amino acids, peptides, and analogues	Microbe,Animals
meta_163	Dihydroferulic acid glucoside	357.119	195.067	C16H22O9	[M-H]-	Phenolic acids	Phenolic acids	1	--	--	--	--	--	--	--	--	--	--	--	--	--
meta_164	Inositol	179.055	59.0139	C6H12O6	[M-H]-	Others	Saccharides	1	C00137	Galactose metabolism(ko00052);;Ascorbate and aldarate metabolism(ko00053);;Streptomycin biosynthesis(ko00521);;Inositol phosphate metabolism(ko00562);;Metabolic pathways(ko01100);;Biosynthesis of secondary metabolites(ko01110);;Microbial metabolism in diverse environments(ko01120);;Biosynthesis of nucleotide sugars(ko01250);;ABC transporters(ko02010);;Phosphatidylinositol signaling system(ko04070)	--	--	--	--	HMDB0000211	87-89-8	Organic compounds	Organic oxygen compounds	Organooxygen compounds	Alcohols and polyols	Microbe,Animals
meta_165	8-Demethylfarrerol	287.09	167.03	C16H14O5	[M+H]+	Flavonoids	Flavanones	1	--	--	--	--	--	--	--	--	--	--	--	--	--
meta_166	Quercetin-7-O-glucoside*	463.088	301.036	C21H20O12	[M-H]-	Flavonoids	Flavonols	2	--	--	--	--	--	--	--	--	--	--	--	--	--
meta_167	Luteolin-4'-O-glucoside*	449.108	287.05	C21H20O11	[M+H]+	Flavonoids	Flavones	3	--	--	--	--	--	--	--	--	--	--	--	--	--
meta_168	4-Guanidinobutanal	130.091	84.0806	C5H11N3O	[M+H]+	Others	Aldehyde compounds	2	--	--	--	--	--	--	--	--	--	--	--	--	--
meta_169	N-Benzylmethylene isomethylamine	120.081	103.055	C8H9N	[M+H]+	Alkaloids	Alkaloids	1	--	--	--	--	--	--	--	--	--	--	--	--	--
meta_170	Dihydrodehydrodiconiferyl alcohol-4-O-glucoside	521.203	359.149	C26H34O11	[M-H]-	Lignans and Coumarins	Lignans	1	--	--	--	--	--	--	--	--	--	--	--	--	--
meta_171	Pinoresinol-4-O-glucoside	519.187	357.136	C26H32O11	[M-H]-	Lignans and Coumarins	Lignans	1	--	--	--	--	--	--	--	--	--	--	--	--	--
meta_172	Secoisolariciresinol 4-O-glucoside	523.218	361.14	C26H36O11	[M-H]-	Lignans and Coumarins	Lignans	2	--	--	--	--	--	--	--	--	--	--	--	--	--
meta_173	LysoPE 16:1	452.277	311.258	C21H42NO7P	[M+H]+	Lipids	LPE	1	--	--	--	--	--	--	--	--	--	--	--	--	--
meta_174	Citric Acid	191.02	111.009	C6H8O7	[M-H]-	Organic acids	Organic acids	1	--	--	--	--	--	--	--	--	--	--	--	--	--
meta_175	9-Hydroperoxy-9Z,11E-Octadecadienoic Acid	311.223	293.214	C18H32O4	[M-H]-	Lipids	Free fatty acids	2	--	--	--	--	--	--	--	--	--	--	--	--	--
meta_176	N,N-Dimethylglycine	104.071	58.0651	C4H9NO2	[M+H]+	Amino acids and derivatives	Amino acids and derivatives	2	C01026	Glycine, serine and threonine metabolism(ko00260);;Metabolic pathways(ko01100)	--	--	--	--	HMDB0000092	1118-68-9	Organic compounds	Organic acids and derivatives	Carboxylic acids and derivatives	Amino acids, peptides, and analogues	Animals
meta_177	Oleamide (9-Octadecenamide)	282.279	247.243	C18H35NO	[M+H]+	Lipids	Free fatty acids	1	--	--	--	--	--	--	--	--	--	--	--	--	--
meta_178	Isocitric Acid	191.02	111.009	C6H8O7	[M-H]-	Organic acids	Organic acids	2	--	--	--	--	--	--	--	--	--	--	--	--	--
meta_179	Arachidic acid	311.296	311.296	C20H40O2	[M-H]-	Lipids	Free fatty acids	3	C06425	Biosynthesis of unsaturated fatty acids(ko01040)	LMFA01010020	Fatty Acyls [FA]	Fatty Acids and Conjugates [FA01]	Straight chain fatty acids [FA0101]	HMDB0002212	506-30-9	Organic compounds	Lipids and lipid-like molecules	Fatty Acyls	Fatty acids and conjugates	Animals,Plants
meta_180	8-Methoxykaempferol-7-O-rhamnoside	461.11	315.052	C22H22O11	[M-H]-	Flavonoids	Flavonols	1	--	--	--	--	--	--	--	--	--	--	--	--	--
meta_181	p-Coumaric acid	165.055	119.049	C9H8O3	[M+H]+	Phenolic acids	Phenolic acids	3	C06738	--	--	--	--	--	HMDB0030677	4501-31-9	Organic compounds	Phenylpropanoids and polyketides	Cinnamic acids and derivatives	Hydroxycinnamic acids and derivatives	Animals,Plants
meta_182	Dimethyl phthalate	195.065	163.04	C10H10O4	[M+H]+	Phenolic acids	Phenolic acids	1	C11233	--	--	--	--	--	HMDB0251388	--	Organic compounds	Benzenoids	Benzene and substituted derivatives	Benzoic acids and derivatives	Animals
meta_183	Pantetheine	277.123	146.081	C11H22N2O4S	[M-H]-	Alkaloids	Alkaloids	3	C00831	--	--	--	--	--	HMDB0003426	496-65-1	Organic compounds	Organic acids and derivatives	Carboxylic acids and derivatives	Amino acids, peptides, and analogues	Animals
meta_184	Myricetin-3-O-β-D-glucoside*	481.098	319.045	C21H20O13	[M+H]+	Flavonoids	Flavonols	1	--	--	--	--	--	--	--	--	--	--	--	--	--
meta_185	Ferulic acid-4-O-glucoside	355.104	193.05	C16H20O9	[M-H]-	Phenolic acids	Phenolic acids	1	--	--	--	--	--	--	--	--	--	--	--	--	--
meta_186	2,3-Diacetoxy-18-hydroxyoleana-5,12-dien-28-oic acid(ISO-1)	553.353	471.348	C34H50O6	[M-H]-	Terpenoids	Triterpene	2	--	--	--	--	--	--	--	--	--	--	--	--	--
meta_187	3-Hydroxy-9,19-cyclolanost-24-en-26-oic acid (Mangiferolic acid)	455.353	455.353	C30H48O3	[M-H]-	Terpenoids	Triterpene	2	--	--	--	--	--	--	--	--	--	--	--	--	--
meta_188	2-Methylsuccinic acid	131.035	87.0452	C5H8O4	[M-H]-	Organic acids	Organic acids	3	--	--	--	--	--	--	HMDB0001844	2174-58-5	Organic compounds	Lipids and lipid-like molecules	Fatty Acyls	Fatty acids and conjugates	Animals
meta_189	Hispidulin-7-O-glucoside(Homoplantaginin)	463.125	301.086	C22H22O11	[M+H]+	Flavonoids	Flavones	2	--	--	--	--	--	--	--	--	--	--	--	--	--
meta_190	Rhein-8-O-glucoside	445.078	283	C21H18O11	[M-H]-	Quinones	Anthraquinone	2	--	--	--	--	--	--	--	--	--	--	--	--	--
meta_191	Dicumarol	337.065	163.04	C19H12O6	[M+H]+	Lignans and Coumarins	Coumarins	2	C00796	--	--	--	--	--	HMDB0014411	66-76-2	Organic compounds	Phenylpropanoids and polyketides	Coumarins and derivatives	Hydroxycoumarins	Animals,Plants
meta_192	15(R)-Hydroxylinoleic Acid	297.243	81.07	C18H32O3	[M+H]+	Lipids	Free fatty acids	2	--	--	--	--	--	--	--	--	--	--	--	--	--
meta_193	8,15-Dihydroxy-5,9,11,13-eicosatetraenoic acid	335.223	253.18	C20H32O4	[M-H]-	Lipids	Free fatty acids	3	--	--	LMFA03060109	Fatty Acyls [FA]	Eicosanoids [FA03]	Hydroxy/hydroperoxyeicosatetraenoic acids [FA0306]	HMDB0010219	77667-08-4	Organic compounds	Lipids and lipid-like molecules	Fatty Acyls	Eicosanoids	Animals
meta_194	13S-Hydroxy-9Z,11E,15Z-octadecatrienoic acid	293.214	195.139	C18H30O3	[M-H]-	Lipids	Free fatty acids	2	--	--	--	--	--	--	--	--	--	--	--	--	--
meta_195	Coumarin	147.043	91.0538	C9H6O2	[M+H]+	Lignans and Coumarins	Coumarins	2	C05851	Biosynthesis of various plant secondary metabolites(ko00999);;Biosynthesis of secondary metabolites(ko01110)	--	--	--	--	HMDB0001218	91-64-5	Organic compounds	Phenylpropanoids and polyketides	Coumarins and derivatives	_	Animals,Plants
meta_196	Gallic acid	169.014	125.024	C7H6O5	[M-H]-	Phenolic acids	Phenolic acids	1	C01424	Aminobenzoate degradation(ko00627);;Biosynthesis of various plant secondary metabolites(ko00999);;Biosynthesis of phenylpropanoids(ko01061);;Microbial metabolism in diverse environments(ko01120)	--	--	--	--	HMDB0005807	149-91-7	Organic compounds	Benzenoids	Benzene and substituted derivatives	Benzoic acids and derivatives	Microbe,Animals,Plants
meta_197	Demethyl coniferin	327.11	165.05	C15H20O8	[M-H]-	Phenolic acids	Phenolic acids	2	--	--	--	--	--	--	--	--	--	--	--	--	--
meta_198	LysoPC 17:2	506.324	184.073	C25H48NO7P	[M+H]+	Lipids	LPC	1	--	--	--	--	--	--	--	--	--	--	--	--	--
meta_199	Pentadecanoic Acid	241.217	241.218	C15H30O2	[M-H]-	Lipids	Free fatty acids	2	--	--	--	--	--	--	--	--	--	--	--	--	--
meta_200	Guvacine	128.07	99.0442	C6H9NO2	[M+H]+	Alkaloids	Piperidine alkaloids	3	C10149	--	--	--	--	--	--	--	--	--	--	--	--
meta_201	N-Glycyl-L-leucine*	189.123	86.0964	C8H16N2O3	[M+H]+	Amino acids and derivatives	Amino acids and derivatives	2	--	--	--	--	--	--	--	--	--	--	--	--	--
meta_202	3-Hydroxyolean-12-en-29-oic acid (Epikatonic acid)	457.368	203.179	C30H48O3	[M+H]+	Terpenoids	Triterpene	1	--	--	--	--	--	--	--	--	--	--	--	--	--
meta_203	Isocorilagin	633.073	301	C27H22O18	[M-H]-	Tannins	Tannin	1	--	--	--	--	--	--	--	--	--	--	--	--	--
meta_204	L-Glutamine	147.076	84.0444	C5H10N2O3	[M+H]+	Amino acids and derivatives	Amino acids and derivatives	1	C00819	D-Amino acid metabolism(ko00470);;Metabolic pathways(ko01100)	--	--	--	--	HMDB0003423	5959-95-5	Organic compounds	Organic acids and derivatives	Carboxylic acids and derivatives	Amino acids, peptides, and analogues	Microbe,Animals
meta_205	Urs-12(13)-en-3-one-28-oic acid	453.337	453.337	C30H46O3	[M-H]-	Terpenoids	Triterpene	2	--	--	--	--	--	--	--	--	--	--	--	--	--
meta_206	Lup-20(29)-en-3-one (Lupenone)	425.376	191	C30H48O	[M+H]+	Terpenoids	Triterpene	2	--	--	--	--	--	--	--	--	--	--	--	--	--
meta_207	7-O-Methylnaringenin	287.092	167.034	C16H14O5	[M+H]+	Flavonoids	Flavanones	1	C09833	Flavonoid biosynthesis(ko00941);;Biosynthesis of secondary metabolites(ko01110)	LMPK12140571	Polyketides [PK]	Flavonoids [PK12]	Flavanones [PK1214]	HMDB0030090	2957-21-3	Organic compounds	Phenylpropanoids and polyketides	Flavonoids	O-methylated flavonoids	Animals
meta_208	N-Phenylethylcrinasiadine	344.132	147.042	C22H17NO3	[M+H]+	Alkaloids	Alkaloids	1	--	--	--	--	--	--	--	--	--	--	--	--	--
meta_209	N-Feruloylagmatine	307.176	177.055	C15H22N4O3	[M+H]+	Alkaloids	Phenolamine	3	--	--	--	--	--	--	--	--	--	--	--	--	--
meta_210	Oleoside 11-methyl ester	403.125	223.06	C17H24O11	[M-H]-	Terpenoids	Monoterpenoids	3	--	--	--	--	--	--	HMDB0041550	60539-23-3	Organic compounds	Lipids and lipid-like molecules	Prenol lipids	Terpene glycosides	Animals
meta_211	Indole-3-carboxaldehyde	146.06	118.06	C9H7NO	[M+H]+	Alkaloids	Plumerane	1	C08493	--	--	--	--	--	HMDB0029737	487-89-8	Organic compounds	Organoheterocyclic compounds	Indoles and derivatives	Indoles	Animals,Plants,Microbe
meta_212	9S-Hydroperoxy-10E,12Z-octadecadienoic acid	311.223	293.214	C18H32O4	[M-H]-	Lipids	Free fatty acids	3	--	--	--	--	--	--	--	--	--	--	--	--	--
meta_213	5,4'-Dihydroxy-7-methoxyflavanone (Sakuranetin)	287.091	167.035	C16H14O5	[M+H]+	Flavonoids	Flavanones	2	--	--	--	--	--	--	--	--	--	--	--	--	--
meta_214	Cryptostrobin (8-C-Methyl-5,7-Dihydroxyflavanone)	269.082	165.019	C16H14O4	[M-H]-	Flavonoids	Flavanones	1	--	--	--	--	--	--	--	--	--	--	--	--	--
meta_215	Azetidine-2-carboxylic acid	102.054	56.0498	C4H7NO2	[M+H]+	Alkaloids	Alkaloids	3	--	--	--	--	--	--	HMDB0248797	--	Organic compounds	Organoheterocyclic compounds	Azetidines	Azetidinecarboxylic acids or derivatives	Animals
meta_216	3-Hydroxyurs-12,19-dien-28-oic acid (Sanguisorbigenin)	455.352	409.346	C30H46O3	[M+H]+	Terpenoids	Triterpene	1	--	--	--	--	--	--	--	--	--	--	--	--	--
meta_217	13-methylmyristic acid	241.218	241.211	C15H30O2	[M-H]-	Lipids	Free fatty acids	1	--	--	LMFA01020009	Fatty Acyls [FA]	Fatty Acids and Conjugates [FA01]	Branched fatty acids [FA0102]	HMDB0061707	--	Organic compounds	Lipids and lipid-like molecules	Fatty Acyls	Fatty acids and conjugates	Animals,Plants
meta_218	9-(Arabinosyl)hypoxanthine	267.074	135.031	C10H12N4O5	[M-H]-	Nucleotides and derivatives	Nucleotides and derivatives	3	--	--	--	--	--	--	--	--	--	--	--	--	--
meta_219	2,4,6-Trihydroxybenzoic acid	171.028	81.0332	C7H6O5	[M+H]+	Phenolic acids	Phenolic acids	1	--	--	--	--	--	--	HMDB0029649	83-30-7	Organic compounds	Benzenoids	Benzene and substituted derivatives	Benzoic acids and derivatives	Animals
meta_220	4-MethoxycinnaMaldehyde	163.075	91.0542	C10H10O2	[M+H]+	Phenolic acids	Phenolic acids	3	--	--	--	--	--	--	--	--	--	--	--	--	--
meta_221	Gossypetin-3-O-glucoside	481.1	319.05	C21H20O13	[M+H]+	Flavonoids	Flavonols	1	--	--	--	--	--	--	--	--	--	--	--	--	--
meta_222	9,16-Dihydroxypalmitic acid	287.223	287.223	C16H32O4	[M-H]-	Lipids	Free fatty acids	3	--	--	--	--	--	--	--	--	--	--	--	--	--
meta_223	γ-glutamylmethionine	279.101	133.032	C10H18N2O5S	[M+H]+	Amino acids and derivatives	Amino acids and derivatives	3	--	--	--	--	--	--	--	--	--	--	--	--	--
meta_224	LysoPC 17:0	510.355	184.073	C25H52NO7P	[M+H]+	Lipids	LPC	3	--	--	--	--	--	--	--	--	--	--	--	--	--
meta_225	3,28-Dihydroxylup-20(29)-ene (Betulin)	443.389	191.179	C30H50O2	[M+H]+	Terpenoids	Triterpene	2	--	--	--	--	--	--	--	--	--	--	--	--	--
meta_226	2,4,2',4'-tetrahydroxy-3'-prenylchalcone	341.139	137.06	C20H20O5	[M+H]+	Flavonoids	Chalcones	3	--	--	--	--	--	--	--	--	--	--	--	--	--
meta_227	L-Prolyl-L-Phenylalanine	263.139	70.0638	C14H18N2O3	[M+H]+	Amino acids and derivatives	Amino acids and derivatives	3	--	--	--	--	--	--	--	--	--	--	--	--	--
meta_228	Quercetin-3-O-rhamnoside(Quercitrin)	449.108	303.05	C21H20O11	[M+H]+	Flavonoids	Flavonols	1	--	--	--	--	--	--	--	--	--	--	--	--	--
meta_229	3-Hydroxylup-20(29)-en-24-oic acid	457.368	439.357	C30H48O3	[M+H]+	Terpenoids	Triterpene	2	--	--	--	--	--	--	--	--	--	--	--	--	--
meta_230	Succinic anhydride	101.022	55.0171	C4H4O3	[M+H]+	Organic acids	Organic acids	1	C19524	--	--	--	--	--	HMDB0032523	108-30-5	Organic compounds	Organic acids and derivatives	Carboxylic acids and derivatives	Dicarboxylic acids and derivatives	Animals,Plants
meta_231	L-Homoserine	120.066	74.0601	C4H9NO3	[M+H]+	Amino acids and derivatives	Amino acids and derivatives	3	--	--	--	--	--	--	--	--	--	--	--	--	--
meta_232	Pterolactam	116.07	70.0668	C5H9NO2	[M+H]+	Alkaloids	Pyrrole alkaloids	1	--	--	--	--	--	--	HMDB0034208	38072-88-7	Organic compounds	Organoheterocyclic compounds	Pyrrolidines	Pyrrolidones	Animals
meta_233	1-Monomyristin	303.252	57.0702	C17H34O4	[M+H]+	Lipids	Free fatty acids	3	--	--	--	--	--	--	--	--	--	--	--	--	--
meta_234	2-Amino-4-dihydroxy octadecyl galactoside	480.353	318.302	C24H49NO8	[M+H]+	Alkaloids	Alkaloids	2	--	--	--	--	--	--	--	--	--	--	--	--	--
meta_235	Vomifoliol	225.148	97.063	C13H20O3	[M+H]+	Terpenoids	Monoterpenoids	2	C04166	--	--	--	--	--	HMDB0303570	--	Organic compounds	Lipids and lipid-like molecules	Prenol lipids	Sesquiterpenoids	Animals
meta_236	LysoPC 18:3(2n isomer)	518.324	184.073	C26H48NO7P	[M+H]+	Lipids	LPC	1	--	--	--	--	--	--	--	--	--	--	--	--	--
meta_237	Jasmonoyl-L-Isoleucine	322.202	130.05	C18H29NO4	[M-H]-	Amino acids and derivatives	Amino acids and derivatives	3	--	--	--	--	--	--	--	--	--	--	--	--	--
meta_238	5,2'-Dihydroxy-7-methoxyflavanone	285.075	139.039	C16H14O5	[M-H]-	Flavonoids	Flavones	3	--	--	LMPK12140126	Polyketides [PK]	Flavonoids [PK12]	Flavanones [PK1214]	--	--	--	--	--	--	--
meta_239	Olean-12-en-3-one (β-Amyrone)	425.377	203.17	C30H48O	[M+H]+	Terpenoids	Triterpene	2	--	--	--	--	--	--	--	--	--	--	--	--	--
meta_240	Dihydrocharcone-4'-O-glucoside	435.13	273.077	C21H24O10	[M-H]-	Flavonoids	Chalcones	1	--	--	--	--	--	--	--	--	--	--	--	--	--
meta_241	Maleic acid*	115.004	71.0139	C4H4O4	[M-H]-	Organic acids	Organic acids	1	--	--	--	--	--	--	--	--	--	--	--	--	--
meta_242	Fumaric acid*	115.004	71.0139	C4H4O4	[M-H]-	Organic acids	Organic acids	1	--	--	--	--	--	--	--	--	--	--	--	--	--
meta_243	p-Coumaroyltyramine	284.128	147.043	C17H17NO3	[M+H]+	Alkaloids	Phenolamine	3	--	--	--	--	--	--	--	--	--	--	--	--	--
meta_244	L-Phenylalanyl-L-phenylalanine	313.155	166.086	C18H20N2O3	[M+H]+	Amino acids and derivatives	Amino acids and derivatives	1	--	--	--	--	--	--	HMDB0013302	2577-40-4	Organic compounds	Organic acids and derivatives	Carboxylic acids and derivatives	Amino acids, peptides, and analogues	Animals
meta_245	Punicic acid (9Z,11E,13Z-octadecatrienoic acid)	279.232	95.0855	C18H30O2	[M+H]+	Lipids	Free fatty acids	3	--	--	--	--	--	--	--	--	--	--	--	--	--
meta_246	4,4'-dihydroxy-2,6-dimethoxydihydrochalcone	303.123	167.07	C17H18O5	[M+H]+	Flavonoids	Chalcones	2	--	--	--	--	--	--	--	--	--	--	--	--	--
meta_247	N-Acetyl-L-Glutamine	187.072	125.072	C7H12N2O4	[M-H]-	Amino acids and derivatives	Amino acids and derivatives	3	--	--	--	--	--	--	--	--	--	--	--	--	--
meta_248	6-O-Galloyl-β-D-glucose*	331.067	169.014	C13H16O10	[M-H]-	Phenolic acids	Phenolic acids	1	--	--	--	--	--	--	--	--	--	--	--	--	--
meta_249	3,3',4-O-Trimethylellagic acid	345.059	313.033	C17H12O8	[M+H]+	Tannins	Tannin	1	--	--	--	--	--	--	--	--	--	--	--	--	--
meta_250	LysoPI 18:3	593.271	315.049	C27H47O12P	[M-H]-	Lipids	Glycerol ester	3	--	--	--	--	--	--	--	--	--	--	--	--	--
meta_251	LysoPC 15:0(2n isomer)	482.324	184.073	C23H48NO7P	[M+H]+	Lipids	LPC	1	--	--	--	--	--	--	--	--	--	--	--	--	--
meta_252	Maplexin C (2,3-Di-O-Galloyl-1,5-Anhydro-D-Glucitol)*	467.083	169.014	C20H20O13	[M-H]-	Phenolic acids	Phenolic acids	2	--	--	--	--	--	--	--	--	--	--	--	--	--
meta_253	Guvacoline	142.086	124.073	C7H11NO2	[M+H]+	Alkaloids	Piperidine alkaloids	3	C16821	--	--	--	--	--	--	--	--	--	--	--	--
meta_254	Mucic acid-1,4-lactone-5-O-gallate	343.031	85.0305	C13H12O11	[M-H]-	Phenolic acids	Phenolic acids	2	--	--	--	--	--	--	--	--	--	--	--	--	--
meta_255	1-Eicosanol	297.316	183.211	C20H42O	[M-H]-	Lipids	Free fatty acids	3	--	--	LMFA05000221	Fatty Acyls [FA]	Fatty alcohols [FA05]	-	HMDB0011619	629-96-9	Organic compounds	Lipids and lipid-like molecules	Fatty Acyls	Fatty alcohols	Animals,Plants
meta_256	3-Oxooleana-11,13(18)-dien-28-oic acid	453.335	201.165	C30H44O3	[M+H]+	Terpenoids	Triterpene	1	--	--	--	--	--	--	--	--	--	--	--	--	--
meta_257	9,10,11-Trihydroxy-12-octadecenoic acid	329.235	311.221	C18H34O5	[M-H]-	Lipids	Free fatty acids	1	--	--	--	--	--	--	--	--	--	--	--	--	--
meta_258	3-O-Caffeoyl-9-hydroxylup-20(30)-en-7-one (Querspicatin A)	619.402	437.341	C39H54O6	[M+H]+	Terpenoids	Triterpene	1	--	--	--	--	--	--	--	--	--	--	--	--	--
meta_259	1-Linoleoylglycerol-2,3-di-O-glucoside*	679.39	263.237	C33H58O14	[M+H]+	Lipids	Glycerol ester	1	--	--	--	--	--	--	--	--	--	--	--	--	--
meta_260	Caffeoylmaslinic Acid	635.394	435.32	C39H54O7	[M+H]+	Terpenoids	Triterpene	2	--	--	--	--	--	--	--	--	--	--	--	--	--
meta_261	Trigonelline	138.055	94.0651	C7H7NO2	[M+H]+	Alkaloids	Pyridine alkaloids	1	C01004	Nicotinate and nicotinamide metabolism(ko00760)	--	--	--	--	HMDB0000875	535-83-1	Organic compounds	Alkaloids and derivatives	_	_	Animals,Plants
meta_262	Uracil	111.02	67.0302	C4H4N2O2	[M-H]-	Nucleotides and derivatives	Nucleotides and derivatives	3	C00106	Pyrimidine metabolism(ko00240);;beta-Alanine metabolism(ko00410);;Pantothenate and CoA biosynthesis(ko00770);;Metabolic pathways(ko01100);;Nucleotide metabolism(ko01232)	--	--	--	--	HMDB0000300	66-22-8	Organic compounds	Organoheterocyclic compounds	Diazines	Pyrimidines and pyrimidine derivatives	Microbe,Animals,Plants
meta_263	Salicylic acid-2-O-glucoside	299.077	137.024	C13H16O8	[M-H]-	Phenolic acids	Phenolic acids	3	--	--	--	--	--	--	--	--	--	--	--	--	--
meta_264	L-Glycyl-L-isoleucine*	189.123	86.0964	C8H16N2O3	[M+H]+	Amino acids and derivatives	Amino acids and derivatives	2	--	--	--	--	--	--	--	--	--	--	--	--	--
meta_265	5-O-Galloyl-D-hamamelose*	331.068	169.016	C13H16O10	[M-H]-	Phenolic acids	Phenolic acids	1	--	--	--	--	--	--	--	--	--	--	--	--	--
meta_266	3-Hydroxy-27-feruloyloxyolean-12-en-28-oic acid (Uncarinic acid A)	647.39	193.05	C40H56O7	[M-H]-	Terpenoids	Triterpene	1	--	--	--	--	--	--	--	--	--	--	--	--	--
meta_267	L-Aspartic Acid	132.03	88.0404	C4H7NO4	[M-H]-	Amino acids and derivatives	Amino acids and derivatives	1	--	--	--	--	--	--	--	--	--	--	--	--	--
meta_268	D-Pantothenic Acid	220.118	90.0549	C9H17NO5	[M+H]+	Others	Vitamin	1	--	--	--	--	--	--	--	--	--	--	--	--	--
meta_269	L-Citrulline	176.103	113.071	C6H13N3O3	[M+H]+	Amino acids and derivatives	Amino acids and derivatives	3	C00327	Arginine biosynthesis(ko00220);;Metabolic pathways(ko01100);;Biosynthesis of secondary metabolites(ko01110);;Biosynthesis of amino acids(ko01230)	--	--	--	--	HMDB0000904	372-75-8	Organic compounds	Organic acids and derivatives	Carboxylic acids and derivatives	Amino acids, peptides, and analogues	Microbe,Animals
meta_270	Myricetin	319.045	153.018	C15H10O8	[M+H]+	Flavonoids	Flavonols	3	C10107	Flavonoid biosynthesis(ko00941);;Flavone and flavonol biosynthesis(ko00944);;Biosynthesis of secondary metabolites(ko01110)	LMPK12110001	Polyketides [PK]	Flavonoids [PK12]	Flavones and Flavonols [PK1211]	HMDB0002755	529-44-2	Organic compounds	Phenylpropanoids and polyketides	Flavonoids	Flavones	Microbe,Animals,Plants
meta_271	Tryptamine	161.107	144.081	C10H12N2	[M+H]+	Alkaloids	Plumerane	1	C00398	Tryptophan metabolism(ko00380);;Indole alkaloid biosynthesis(ko00901);;Biosynthesis of plant secondary metabolites(ko01060);;Biosynthesis of alkaloids derived from shikimate pathway(ko01063);;Metabolic pathways(ko01100);;Biosynthesis of secondary metabolites(ko01110);;Neuroactive ligand-receptor interaction(ko04080)	--	--	--	--	HMDB0000303	61-54-1	Organic compounds	Organoheterocyclic compounds	Indoles and derivatives	Tryptamines and derivatives	Animals,Plants,Microbe
meta_272	Dimethylmalonic acid	131.035	87.0459	C5H8O4	[M-H]-	Organic acids	Organic acids	3	--	--	LMFA01170103	Fatty Acyls [FA]	Fatty Acids and Conjugates [FA01]	Dicarboxylic acids [FA0117]	HMDB0002001	595-46-0	Organic compounds	Organic acids and derivatives	Carboxylic acids and derivatives	Dicarboxylic acids and derivatives	Animals,Plants
meta_273	Isorhamnetin-3-O-rhamnoside	463.122	317.06	C22H22O11	[M+H]+	Flavonoids	Flavonols	2	--	--	--	--	--	--	--	--	--	--	--	--	--
meta_274	Kaempferol-3-O-(3''-O-p-Coumaroyl)rhamnoside*	579.15	147.046	C30H26O12	[M+H]+	Flavonoids	Flavonols	1	--	--	--	--	--	--	--	--	--	--	--	--	--
meta_275	L-Glutamic acid	148.06	84.0444	C5H9NO4	[M+H]+	Amino acids and derivatives	Amino acids and derivatives	3	C00302	Cyanoamino acid metabolism(ko00460);;Metabolic pathways(ko01100)	--	--	--	--	HMDB0060475	138-16-9	Organic compounds	Organic acids and derivatives	Carboxylic acids and derivatives	Amino acids, peptides, and analogues	Animals
meta_276	2,6-dimethoxy-hydroquinone-4-O-β-D-glucopyranoside	331.103	169.014	C14H20O9	[M-H]-	Phenolic acids	Phenolic acids	2	--	--	--	--	--	--	--	--	--	--	--	--	--
meta_277	LysoPC 20:1	550.387	184.073	C28H56NO7P	[M+H]+	Lipids	LPC	3	--	--	--	--	--	--	--	--	--	--	--	--	--
meta_278	Sibiricol	259.097	244.075	C15H16O4	[M-H]-	Lignans and Coumarins	Coumarins	2	--	--	--	--	--	--	--	--	--	--	--	--	--
meta_279	L-Histidine	156.077	110.071	C6H9N3O2	[M+H]+	Amino acids and derivatives	Amino acids and derivatives	3	C00135	Histidine metabolism(ko00340);;Staurosporine biosynthesis(ko00404);;beta-Alanine metabolism(ko00410);;D-Amino acid metabolism(ko00470);;Aminoacyl-tRNA biosynthesis(ko00970);;Biosynthesis of plant secondary metabolites(ko01060);;Biosynthesis of alkaloids derived from histidine and purine(ko01065);;Metabolic pathways(ko01100);;Biosynthesis of secondary metabolites(ko01110);;Biosynthesis of amino ac…	--	--	--	--	HMDB0000177	71-00-1	Organic compounds	Organic acids and derivatives	Carboxylic acids and derivatives	Amino acids, peptides, and analogues	Microbe,Animals
meta_280	3-Oxo-9,19-cyclolanost-24-en-26-oic acid (Mangiferonic acid)	453.337	453.337	C30H46O3	[M-H]-	Terpenoids	Triterpene	1	--	--	--	--	--	--	--	--	--	--	--	--	--
meta_281	Palmitaldehyde	239.238	223.242	C16H32O	[M-H]-	Lipids	Free fatty acids	3	C00517	Fatty acid degradation(ko00071)	LMFA06000088	Fatty Acyls [FA]	Fatty aldehydes [FA06]	-	HMDB0001551	629-80-1	Organic compounds	Lipids and lipid-like molecules	Fatty Acyls	Fatty aldehydes	Microbe,Animals,Plants
meta_282	2(3H)-Benzothiazolone	150.002	122.007	C7H5NOS	[M-H]-	Alkaloids	Alkaloids	3	--	--	--	--	--	--	HMDB0249030	934-34-9	Organic compounds	Organoheterocyclic compounds	Benzothiazoles	_	Animals,Plants
meta_283	Quercetin-5-O-β-D-glucoside*	465.1	303.05	C21H20O12	[M+H]+	Flavonoids	Flavonols	2	--	--	--	--	--	--	--	--	--	--	--	--	--
meta_284	12,13-DHOME; (9Z)-12,13-Dihydroxyoctadec-9-enoic acid	313.238	251.24	C18H34O4	[M-H]-	Lipids	Free fatty acids	1	--	--	--	--	--	--	--	--	--	--	--	--	--
meta_285	10-Acetylpatrinoside*	503.212	59.0143	C23H36O12	[M-H]-	Terpenoids	Monoterpenoids	2	--	--	--	--	--	--	--	--	--	--	--	--	--
meta_286	2'-Acetylpatrinoside*	503.212	59.0143	C23H36O12	[M-H]-	Terpenoids	Terpene	2	--	--	--	--	--	--	--	--	--	--	--	--	--
meta_287	Epicatechin	291.086	139.04	C15H14O6	[M+H]+	Flavonoids	Flavanols	1	C06562	Flavonoid biosynthesis(ko00941);;Biosynthesis of phenylpropanoids(ko01061);;Biosynthesis of secondary metabolites(ko01110)	LMPK12020001	Polyketides [PK]	Flavonoids [PK12]	Flavans, Flavanols and Leucoanthocyanidins [PK1202]	HMDB0002780	154-23-4	Organic compounds	Phenylpropanoids and polyketides	Flavonoids	Flavans	Microbe,Animals
meta_288	Butyl isobutyl phthalate*	279.159	149.033	C16H22O4	[M+H]+	Phenolic acids	Phenolic acids	3	--	--	--	--	--	--	--	--	--	--	--	--	--
meta_289	3-O-p-Coumaroyl-2-hydroxyurs-12-en-28-oic acid	619.39	147.04	C39H54O6	[M+H]+	Terpenoids	Triterpene	1	--	--	--	--	--	--	--	--	--	--	--	--	--
meta_290	S-(Methyl)glutathione	322.107	130.05	C11H19N3O6S	[M+H]+	Amino acids and derivatives	Amino acids and derivatives	2	--	--	--	--	--	--	--	--	--	--	--	--	--
meta_291	LysoPC 20:2	548.371	184.073	C28H54NO7P	[M+H]+	Lipids	LPC	3	--	--	--	--	--	--	--	--	--	--	--	--	--
meta_292	9(10)-EpOME;(9R,10S)-(12Z)-9,10-Epoxyoctadecenoic acid	295.228	171.103	C18H32O3	[M-H]-	Lipids	Free fatty acids	1	--	--	--	--	--	--	--	--	--	--	--	--	--
meta_293	2,3-Dihydroxyurs-12-en-28-oic acid methyl ester (Corosolic acid methyl ester)	485.364	453.337	C31H50O4	[M-H]-	Terpenoids	Triterpene	3	--	--	--	--	--	--	--	--	--	--	--	--	--
meta_294	L-γ-Glutamyl-L-leucine	261.145	86.0968	C11H20N2O5	[M+H]+	Amino acids and derivatives	Amino acids and derivatives	1	--	--	--	--	--	--	--	--	--	--	--	--	--
meta_295	3,4,2',4',6'-Pentahydroxychalcone-4'-O-glucoside	449.109	287.056	C21H22O11	[M-H]-	Flavonoids	Chalcones	1	--	--	--	--	--	--	--	--	--	--	--	--	--
meta_296	N-Propionylglycine	130.051	86.0595	C5H9NO3	[M-H]-	Amino acids and derivatives	Amino acids and derivatives	3	--	--	--	--	--	--	HMDB0000783	21709-90-0	Organic compounds	Organic acids and derivatives	Carboxylic acids and derivatives	Amino acids, peptides, and analogues	Animals
meta_297	S-Methyl-L-cysteine	136.042	91.0537	C4H9NO2S	[M+H]+	Amino acids and derivatives	Amino acids and derivatives	3	C22040	ABC transporters(ko02010)	--	--	--	--	HMDB0302211	--	Organic compounds	Organic acids and derivatives	Carboxylic acids and derivatives	Amino acids, peptides, and analogues	Animals
meta_298	Isoguanine	152.057	135.03	C5H5N5O	[M+H]+	Nucleotides and derivatives	Nucleotides and derivatives	3	--	--	--	--	--	--	HMDB0000403	3373-53-3	Organic compounds	Organoheterocyclic compounds	Imidazopyrimidines	Purines and purine derivatives	Animals,Plants
meta_299	Galloylprocyanidin B4	729.149	407.074	C37H30O16	[M-H]-	Tannins	Proanthocyanidins	1	--	--	--	--	--	--	--	--	--	--	--	--	--
meta_300	Laricitrin-3-O-rhamnoside	479.118	333.072	C22H22O12	[M+H]+	Flavonoids	Flavonols	3	--	--	--	--	--	--	--	--	--	--	--	--	--
meta_301	5-Hydroxy-3,7,3',4'-tetramethoxyflavone (Retusin)*	359.113	344.091	C19H18O7	[M+H]+	Flavonoids	Flavones	2	--	--	--	--	--	--	--	--	--	--	--	--	--
meta_302	Olean-13(18)-en-3-one (δ-Amyrenone)	425.374	191.18	C30H48O	[M+H]+	Terpenoids	Triterpene	2	--	--	--	--	--	--	--	--	--	--	--	--	--
meta_303	Isolariciresinol-9'-O-glucoside	521.203	359.149	C26H34O11	[M-H]-	Lignans and Coumarins	Lignans	1	--	--	--	--	--	--	--	--	--	--	--	--	--
meta_304	γ-Glutamyl-L-valine	247.129	184.097	C10H18N2O5	[M+H]+	Amino acids and derivatives	Amino acids and derivatives	3	--	--	--	--	--	--	--	--	--	--	--	--	--
meta_305	D-Fructose	179.056	59.0139	C6H12O6	[M-H]-	Others	Saccharides	1	C02336	Amino sugar and nucleotide sugar metabolism(ko00520);;Biosynthesis of nucleotide sugars(ko01250)	--	--	--	--	HMDB0000660	53188-23-1	Organic compounds	Organic oxygen compounds	Organooxygen compounds	Carbohydrates and carbohydrate conjugates	Animals
meta_306	Koaburaside	331.103	153.02	C14H20O9	[M-H]-	Phenolic acids	Phenolic acids	3	--	--	--	--	--	--	--	--	--	--	--	--	--
meta_307	Nicotinamide	123.052	80.0504	C6H6N2O	[M+H]+	Others	Vitamin	2	C00153	Nicotinate and nicotinamide metabolism(ko00760);;Metabolic pathways(ko01100);;Biosynthesis of cofactors(ko01240);;Longevity regulating pathway - worm(ko04212);;Vitamin digestion and absorption(ko04977)	--	--	--	--	HMDB0001406	98-92-0	Organic compounds	Organoheterocyclic compounds	Pyridines and derivatives	Pyridinecarboxylic acids and derivatives	Microbe,Animals,Plants
meta_308	2-Hydroxypyracrenic acid	635.389	453.33	C39H54O7	[M+H]+	Terpenoids	Triterpene	2	--	--	--	--	--	--	--	--	--	--	--	--	--
meta_309	Naringenin (5,7,4'-Trihydroxyflavanone)	271.061	151.004	C15H12O5	[M-H]-	Flavonoids	Flavanones	1	--	--	--	--	--	--	--	--	--	--	--	--	--
meta_310	Quercetin-3-O-xyloside (Reynoutrin)	435.092	303.061	C20H18O11	[M+H]+	Flavonoids	Flavonols	3	--	--	--	--	--	--	--	--	--	--	--	--	--
meta_311	3,5-Dimethoxy-4-hydroxybenzaldehyde	183.064	91.054	C9H10O4	[M+H]+	Phenolic acids	Phenolic acids	2	--	--	--	--	--	--	HMDB0258653	134-96-3	Organic compounds	Benzenoids	Phenols	Methoxyphenols	Microbe,Animals,Plants
meta_312	17-Hydroxylinolenic acid	293.213	113.098	C18H30O3	[M-H]-	Lipids	Free fatty acids	2	C16346	alpha-Linolenic acid metabolism(ko00592)	--	--	--	--	HMDB0011108	--	Organic compounds	Lipids and lipid-like molecules	Fatty Acyls	Lineolic acids and derivatives	Animals
meta_313	3-Indoleacrylic acid	188.071	118.065	C11H9NO2	[M+H]+	Alkaloids	Plumerane	1	C21283	--	--	--	--	--	HMDB0000734	29953-71-7	Organic compounds	Organoheterocyclic compounds	Indoles and derivatives	Indoles	Animals
meta_314	Quercetin-3-O-galactoside (Hyperin)*	463.088	300.029	C21H20O12	[M-H]-	Flavonoids	Flavonols	2	--	--	--	--	--	--	--	--	--	--	--	--	--
meta_315	Pinocembrin (Dihydrochrysin)	257.081	153.018	C15H12O4	[M+H]+	Flavonoids	Flavanones	1	--	--	--	--	--	--	--	--	--	--	--	--	--
meta_316	Stearamide	284.295	102.091	C18H37NO	[M+H]+	Alkaloids	Alkaloids	3	C13846	--	LMFA08010003	Fatty Acyls [FA]	Fatty amides [FA08]	Primary amides [FA0801]	HMDB0034146	124-26-5	Organic compounds	Organic acids and derivatives	Carboximidic acids and derivatives	Carboximidic acids	Animals,Plants
meta_317	D-Galactose	179.056	59.0139	C6H12O6	[M-H]-	Others	Saccharides	3	C00738	--	--	--	--	--	HMDB0250761	921-60-8	Organic compounds	Organic oxygen compounds	Organooxygen compounds	Carbohydrates and carbohydrate conjugates	Animals
meta_318	D-Allo-Isoleucine*	132.102	86.0975	C6H13NO2	[M+H]+	Amino acids and derivatives	Amino acids and derivatives	1	--	--	--	--	--	--	--	--	--	--	--	--	--
meta_319	Isosalipurposide (Phlorizin Chalcone)	435.129	273.089	C21H22O10	[M+H]+	Flavonoids	Chalcones	3	--	--	--	--	--	--	--	--	--	--	--	--	--
meta_320	L-Malic acid-2-O-gallate	285.025	133.015	C11H10O9	[M-H]-	Phenolic acids	Phenolic acids	1	--	--	--	--	--	--	--	--	--	--	--	--	--
meta_321	L-Homomethionine	164.074	56.0495	C6H13NO2S	[M+H]+	Amino acids and derivatives	Amino acids and derivatives	1	C17213	Glucosinolate biosynthesis(ko00966);;Biosynthesis of secondary metabolites(ko01110);;2-Oxocarboxylic acid metabolism(ko01210)	--	--	--	--	HMDB0030406	25148-30-5	Organic compounds	Organic acids and derivatives	Carboxylic acids and derivatives	Amino acids, peptides, and analogues	Animals
meta_322	12-Acetyloxy-3,7,11,15,23-pentaoxolanost-8-en-26-oic acid (Ganoderic Acid F)	455.351	437.341	C30H46O3	[M+H]+	Terpenoids	Triterpene	2	--	--	--	--	--	--	--	--	--	--	--	--	--
meta_323	3-O-galloylprocyanidin B1	729.141	407.074	C37H30O16	[M-H]-	Tannins	Tannin	1	--	--	--	--	--	--	--	--	--	--	--	--	--
meta_324	Dihydroxybenzoyl xyloside	285.062	153.02	C12H14O8	[M-H]-	Phenolic acids	Phenolic acids	1	--	--	--	--	--	--	--	--	--	--	--	--	--
meta_325	10-Formyltetrahydrofolic Acid	474.173	327.12	C20H23N7O7	[M+H]+	Alkaloids	Alkaloids	1	--	--	--	--	--	--	--	--	--	--	--	--	--
meta_326	N-(beta-D-Glucosyl)nicotinate	286.092	124.039	C12H15NO7	[M+H]+	Others	Vitamin	3	--	--	--	--	--	--	--	--	--	--	--	--	--
meta_327	2'-O-Methyladenosine	282.12	136.06	C11H15N5O4	[M+H]+	Nucleotides and derivatives	Nucleotides and derivatives	3	C04779	--	--	--	--	--	HMDB0004326	2140-79-6	Organic compounds	Nucleosides, nucleotides, and analogues	Purine nucleosides	_	Animals
meta_328	2-Aminopurine	136.062	119.035	C5H5N5	[M+H]+	Nucleotides and derivatives	Nucleotides and derivatives	1	--	--	--	--	--	--	HMDB0245025	452-06-2	Organic compounds	Organoheterocyclic compounds	Imidazopyrimidines	Purines and purine derivatives	Animals
meta_329	Barbituric acid;Malonylurea;2,4,6-Pyrimidinetrione	129.03	68.9967	C4H4N2O3	[M+H]+	Nucleotides and derivatives	Nucleotides and derivatives	2	--	--	--	--	--	--	--	--	--	--	--	--	--
meta_330	Zarzissine	136.062	119.035	C5H5N5	[M+H]+	Alkaloids	Alkaloids	2	--	--	--	--	--	--	--	--	--	--	--	--	--
meta_331	Trans-Citridic acid	175.024	98.9754	C6H6O6	[M+H]+	Organic acids	Organic acids	3	--	--	--	--	--	--	--	--	--	--	--	--	--
meta_332	Eriodictyol (5,7,3',4'-Tetrahydroxyflavanone)	287.056	135.045	C15H12O6	[M-H]-	Flavonoids	Flavanones	3	--	--	--	--	--	--	--	--	--	--	--	--	--
meta_333	Nepetin (5,7,3',4'-Tetrahydroxy-6-methoxyflavone)	317.066	302.042	C16H12O7	[M+H]+	Flavonoids	Flavones	3	--	--	--	--	--	--	--	--	--	--	--	--	--
meta_334	LysoPC 19:1	536.371	184.073	C27H54NO7P	[M+H]+	Lipids	LPC	3	--	--	--	--	--	--	--	--	--	--	--	--	--
meta_335	3-Hydroxyolean-12-en-28-oic acid (Oleanolic acid)	455.353	455.353	C30H48O3	[M-H]-	Terpenoids	Triterpene	3	--	--	--	--	--	--	--	--	--	--	--	--	--
meta_336	Undecanedioic acid	215.129	153.127	C11H20O4	[M-H]-	Lipids	Free fatty acids	2	--	--	LMFA01170007	Fatty Acyls [FA]	Fatty Acids and Conjugates [FA01]	Dicarboxylic acids [FA0117]	HMDB0000888	1852-04-6	Organic compounds	Lipids and lipid-like molecules	Fatty Acyls	Fatty acids and conjugates	Animals
meta_337	δ-Guanidinovaleric acid	160.107	114.036	C6H13N3O2	[M+H]+	Organic acids	Organic acids	3	--	--	--	--	--	--	--	--	--	--	--	--	--
meta_338	4-O-Glucosyl-4-hydroxybenzoic acid	299.077	137.025	C13H16O8	[M-H]-	Phenolic acids	Phenolic acids	2	--	--	--	--	--	--	--	--	--	--	--	--	--
meta_339	3,19-Dihydroxyolean-12-en-28-oic acid	473.363	207.173	C30H48O4	[M+H]+	Terpenoids	Triterpene	1	--	--	--	--	--	--	--	--	--	--	--	--	--
meta_340	Hesperetin-5-O-glucoside	463.125	301.071	C22H24O11	[M-H]-	Flavonoids	Flavanones	3	--	--	--	--	--	--	--	--	--	--	--	--	--
meta_341	D-Glucose 6-phosphate	259.022	96.9696	C6H13O9P	[M-H]-	Others	Saccharides	1	C00092	Starch and sucrose metabolism(ko00500);;Streptomycin biosynthesis(ko00521);;Neomycin, kanamycin and gentamicin biosynthesis(ko00524);;Inositol phosphate metabolism(ko00562);;Biosynthesis of various antibiotics(ko00998);;Biosynthesis of terpenoids and steroids(ko01062);;Metabolic pathways(ko01100);;Biosynthesis of secondary metabolites(ko01110);;Two-component system(ko02020);;Phosphotransferase sy…	--	--	--	--	HMDB0001401	56-73-5	Organic compounds	Organic oxygen compounds	Organooxygen compounds	Carbohydrates and carbohydrate conjugates	Microbe,Animals
meta_342	Epicatechin glucoside	451.124	289.072	C21H24O11	[M-H]-	Flavonoids	Flavanols	2	--	--	--	--	--	--	--	--	--	--	--	--	--
meta_343	Vanillic acid methyl ester	181.051	107.015	C9H10O4	[M-H]-	Phenolic acids	Phenolic acids	2	--	--	--	--	--	--	HMDB0240266	3943-74-6	Organic compounds	Benzenoids	Benzene and substituted derivatives	Benzoic acids and derivatives	Microbe,Animals,Plants
meta_344	1,8-dihydroxy-2,6-dimethylxanthen-9-one	255.065	255.065	C15H12O4	[M-H]-	Flavonoids	Other Flavonoids	2	--	--	--	--	--	--	--	--	--	--	--	--	--
meta_345	3,3'-O-Dimethylellagic Acid-4'-O-arabinoside	463.087	331.046	C21H18O12	[M+H]+	Tannins	Tannin	2	--	--	--	--	--	--	--	--	--	--	--	--	--
meta_346	Kaempferol-3-O-rhamnoside (Afzelin)(Kaempferin)	431.098	285.039	C21H20O10	[M-H]-	Flavonoids	Flavonols	1	--	--	--	--	--	--	--	--	--	--	--	--	--
meta_347	Guanosine	284.099	152.059	C10H13N5O5	[M+H]+	Nucleotides and derivatives	Nucleotides and derivatives	1	--	--	--	--	--	--	HMDB0246240	118-00-3	Organic compounds	Nucleosides, nucleotides, and analogues	Purine nucleosides	_	Animals
meta_348	3-O-Cafeoyltormentic acid	651.38	163.03	C39H54O8	[M+H]+	Terpenoids	Triterpene	2	--	--	--	--	--	--	--	--	--	--	--	--	--
meta_349	6-Methoxykaempferol-3-O-glucoside	479.118	317.073	C22H22O12	[M+H]+	Flavonoids	Flavonols	3	--	--	--	--	--	--	--	--	--	--	--	--	--
meta_350	2R-hydroxy-9Z,12Z,15Z-octadecatrienoic acid	293.213	185.119	C18H30O3	[M-H]-	Lipids	Free fatty acids	2	C16342	alpha-Linolenic acid metabolism(ko00592)	LMFA02000033	Fatty Acyls [FA]	Octadecanoids [FA02]	Other Octadecanoids [FA0200]	--	--	--	--	--	--	--
meta_351	3-Methylbutyl 6-O-(alpha-L-arabinopyranosyl)-beta-D-glucopyranoside	441.199	249.135	C16H30O10	[M+CH3COOH-H]-	Others	Others	2	--	--	--	--	--	--	--	--	--	--	--	--	--
meta_352	L-Proline	116.071	70.0651	C5H9NO2	[M+H]+	Amino acids and derivatives	Amino acids and derivatives	1	C16435	--	--	--	--	--	HMDB0251528	147-85-3	Organic compounds	Organic acids and derivatives	Carboxylic acids and derivatives	Amino acids, peptides, and analogues	Animals
meta_353	L-Homocitrulline	190.119	84.0823	C7H15N3O3	[M+H]+	Amino acids and derivatives	Amino acids and derivatives	3	C02427	--	--	--	--	--	HMDB0000679	1190-49-4	Organic compounds	Organic acids and derivatives	Carboxylic acids and derivatives	Amino acids, peptides, and analogues	Animals
meta_354	N-(2-Hydroxy-4-methoxyphenyl)acetamide	182.081	91.0548	C9H11NO3	[M+H]+	Alkaloids	Phenolamine	1	--	--	--	--	--	--	--	--	--	--	--	--	--
meta_355	LysoPC 14:0	468.308	184.073	C22H46NO7P	[M+H]+	Lipids	LPC	3	--	--	--	--	--	--	--	--	--	--	--	--	--
meta_356	20-Carboxyarachidonic Acid	333.207	289.22	C20H30O4	[M-H]-	Lipids	Free fatty acids	3	--	--	--	--	--	--	--	--	--	--	--	--	--
meta_357	3-amino-2-naphthoic acid	188.071	118.06	C11H9O2N	[M+H]+	Alkaloids	Alkaloids	1	--	--	--	--	--	--	--	--	--	--	--	--	--
meta_358	Elaidic Acid	281.249	281.248	C18H34O2	[M-H]-	Lipids	Free fatty acids	3	--	--	--	--	--	--	--	--	--	--	--	--	--
meta_359	Petroselinic acid	281.249	281.249	C18H34O2	[M-H]-	Lipids	Free fatty acids	1	--	--	--	--	--	--	--	--	--	--	--	--	--
meta_360	1,2,3,6-Tetra-O-galloyl-β-D-glucose	787.1	617.077	C34H28O22	[M-H]-	Phenolic acids	Phenolic acids	1	--	--	--	--	--	--	--	--	--	--	--	--	--
meta_361	Isohyperoside	465.102	303.061	C21H20O12	[M+H]+	Flavonoids	Flavonols	2	--	--	--	--	--	--	--	--	--	--	--	--	--
meta_362	D-Galactaric acid	209.03	85.0297	C6H10O8	[M-H]-	Others	Saccharides	1	C00879	Ascorbate and aldarate metabolism(ko00053);;Metabolic pathways(ko01100)	LMFA01170107	Fatty Acyls [FA]	Fatty Acids and Conjugates [FA01]	Dicarboxylic acids [FA0117]	HMDB0000639	526-99-8	Organic compounds	Organic oxygen compounds	Organooxygen compounds	Carbohydrates and carbohydrate conjugates	Animals
meta_363	D-Saccharic acid	209.031	85.0294	C6H10O8	[M-H]-	Others	Saccharides	1	C00818	Ascorbate and aldarate metabolism(ko00053);;Metabolic pathways(ko01100)	LMFA01170108	Fatty Acyls [FA]	Fatty Acids and Conjugates [FA01]	Dicarboxylic acids [FA0117]	HMDB0000663	87-73-0	Organic compounds	Organic oxygen compounds	Organooxygen compounds	Carbohydrates and carbohydrate conjugates	Animals
meta_364	4-Aminobenzoic acid	138.055	120.044	C7H7NO2	[M+H]+	Phenolic acids	Phenolic acids	3	--	--	--	--	--	--	--	--	--	--	--	--	--
meta_365	4-Guanidinobutyric acid	146.092	87.0441	C5H11N3O2	[M+H]+	Organic acids	Organic acids	3	C01035	Arginine and proline metabolism(ko00330);;Metabolic pathways(ko01100)	--	--	--	--	HMDB0003464	463-00-3	Organic compounds	Organic acids and derivatives	Carboxylic acids and derivatives	Amino acids, peptides, and analogues	Microbe,Animals,Plants
meta_366	1,14-Tetradecanedioic Acid	257.177	195.178	C14H26O4	[M-H]-	Lipids	Free fatty acids	3	--	--	--	--	--	--	--	--	--	--	--	--	--
meta_367	2-Formyl-3-hydroxy-A(1)-norlup-20(29)-en-28-oic acid (Colubrinic acid)	469.336	469.34	C30H46O4	[M-H]-	Terpenoids	Triterpene	2	--	--	--	--	--	--	--	--	--	--	--	--	--
meta_368	Aromadendrin-7-O-glucoside	449.108	287.057	C21H22O11	[M-H]-	Flavonoids	Flavanonols	2	--	--	--	--	--	--	--	--	--	--	--	--	--
meta_369	Azelaic acid	187.098	125.097	C9H16O4	[M-H]-	Organic acids	Organic acids	1	C08261	--	LMFA01170054	Fatty Acyls [FA]	Fatty Acids and Conjugates [FA01]	Dicarboxylic acids [FA0117]	HMDB0000784	123-99-9	Organic compounds	Lipids and lipid-like molecules	Fatty Acyls	Fatty acids and conjugates	Animals,Plants
meta_370	D-Arabinose	149.046	59.0131	C5H10O5	[M-H]-	Others	Saccharides	3	--	--	--	--	--	--	HMDB0029942	6748-95-4	Organic compounds	Organic oxygen compounds	Organooxygen compounds	Carbohydrates and carbohydrate conjugates	Animals
meta_371	Diosmetin-7-O-galactoside*	463.123	301.07	C22H22O11	[M+H]+	Flavonoids	Flavones	3	--	--	--	--	--	--	--	--	--	--	--	--	--
meta_372	Casuarinin	937.09	345.023	C41H28O26	[M+H]+	Tannins	Tannin	1	--	--	--	--	--	--	--	--	--	--	--	--	--
meta_373	p-Coumaroylputrescine	235.144	147.044	C13H18N2O2	[M+H]+	Alkaloids	Phenolamine	2	--	--	--	--	--	--	--	--	--	--	--	--	--
meta_374	Citraconic acid	129.019	85.0295	C5H6O4	[M-H]-	Organic acids	Organic acids	3	C01732	Glyoxylate and dicarboxylate metabolism(ko00630);;C5-Branched dibasic acid metabolism(ko00660);;Metabolic pathways(ko01100);;Microbial metabolism in diverse environments(ko01120);;Carbon metabolism(ko01200)	LMFA01170116	Fatty Acyls [FA]	Fatty Acids and Conjugates [FA01]	Dicarboxylic acids [FA0117]	HMDB0000749	498-24-8	Organic compounds	Lipids and lipid-like molecules	Fatty Acyls	Fatty acids and conjugates	Animals
meta_375	3-Dehydro-L-Threonic Acid	133.014	71.0139	C4H6O5	[M-H]-	Others	Saccharides	1	--	--	--	--	--	--	--	--	--	--	--	--	--
meta_376	Argininosuccinic acid	289.115	131.083	C10H18N4O6	[M-H]-	Organic acids	Organic acids	3	C03406	Arginine biosynthesis(ko00220);;Alanine, aspartate and glutamate metabolism(ko00250);;Metabolic pathways(ko01100);;Biosynthesis of secondary metabolites(ko01110);;Biosynthesis of amino acids(ko01230)	--	--	--	--	HMDB0000052	2387-71-5	Organic compounds	Organic acids and derivatives	Carboxylic acids and derivatives	Amino acids, peptides, and analogues	Animals
meta_377	Scopoletin-7-O-glucoside (Scopolin)	355.096	193.047	C16H18O9	[M+H]+	Lignans and Coumarins	Coumarins	2	--	--	--	--	--	--	--	--	--	--	--	--	--
meta_378	6-Hydroxyluteolin 5-glucoside	463.089	301.03	C21H20O12	[M-H]-	Flavonoids	Flavones	2	--	--	--	--	--	--	--	--	--	--	--	--	--
meta_379	Quercetin-4'-O-glucoside (Spiraeoside)*	463.088	301.036	C21H20O12	[M-H]-	Flavonoids	Flavonols	2	--	--	--	--	--	--	--	--	--	--	--	--	--
meta_380	1-Amino-1-cyclobutane-carboxylic-acid	116.071	70.0662	C5H9NO2	[M+H]+	Amino acids and derivatives	Amino acids and derivatives	1	--	--	--	--	--	--	--	--	--	--	--	--	--
meta_381	4-O-Glucosyl-3,4-dihydroxybenzyl alcohol	301.094	139.046	C13H18O8	[M-H]-	Phenolic acids	Phenolic acids	3	--	--	--	--	--	--	--	--	--	--	--	--	--
meta_382	5-O-Methylvisammioside	453.175	291.128	C22H28O10	[M+H]+	Others	Chromone	2	--	--	--	--	--	--	--	--	--	--	--	--	--
meta_383	L-Malic acid	133.014	71.0145	C4H6O5	[M-H]-	Organic acids	Organic acids	1	C00149	Citrate cycle (TCA cycle)(ko00020);;Pyruvate metabolism(ko00620);;Glyoxylate and dicarboxylate metabolism(ko00630);;Methane metabolism(ko00680);;Carbon fixation in photosynthetic organisms(ko00710);;Carbon fixation pathways in prokaryotes(ko00720);;Biosynthesis of plant secondary metabolites(ko01060);;Biosynthesis of phenylpropanoids(ko01061);;Biosynthesis of terpenoids and steroids(ko01062);;Bio…	--	--	--	--	HMDB0000156	97-67-6	Organic compounds	Organic acids and derivatives	Hydroxy acids and derivatives	Beta hydroxy acids and derivatives	Microbe,Animals
meta_384	Catechin-5-O-glucoside	451.124	289.072	C21H24O11	[M-H]-	Flavonoids	Flavanols	3	--	--	--	--	--	--	--	--	--	--	--	--	--
meta_385	Gallacetophenone	169.05	65.03	C8H8O4	[M+H]+	Phenolic acids	Phenolic acids	2	--	--	--	--	--	--	--	--	--	--	--	--	--
meta_386	3-Hydroxydammara-21-oic acid 21,23-lactone	455.35	455.35	C30H48O3	[M-H]-	Terpenoids	Triterpene	3	--	--	--	--	--	--	--	--	--	--	--	--	--
meta_387	Oxiglutatione	611.145	306.079	C20H32N6O12S2	[M-H]-	Amino acids and derivatives	Amino acids and derivatives	3	--	--	--	--	--	--	--	--	--	--	--	--	--
meta_388	Dihydrocaffeoylglucose	343.103	181.051	C15H20O9	[M-H]-	Phenolic acids	Phenolic acids	3	--	--	--	--	--	--	--	--	--	--	--	--	--
meta_389	Succinyladenosine	384.115	252.073	C14H17N5O8	[M+H]+	Nucleotides and derivatives	Nucleotides and derivatives	1	--	--	--	--	--	--	HMDB0000912	4542-23-8	Organic compounds	Nucleosides, nucleotides, and analogues	Purine nucleosides	_	Animals
meta_390	3-Methoxybenzoic acid	151.041	107.052	C8H8O3	[M-H]-	Phenolic acids	Phenolic acids	2	--	--	--	--	--	--	HMDB0032606	586-38-9	Organic compounds	Benzenoids	Benzene and substituted derivatives	Benzoic acids and derivatives	Animals
meta_391	Cytarabine	244.095	112.054	C9H13N3O5	[M+H]+	Nucleotides and derivatives	Nucleotides and derivatives	3	--	--	--	--	--	--	HMDB0248553	--	Organic compounds	Nucleosides, nucleotides, and analogues	Pyrimidine nucleosides	_	Microbe,Animals
meta_392	Peonidin-3-O-glucoside	463.123	301.071	C22H23O11+	[M]+	Flavonoids	Anthocyanidins	3	C12141	Anthocyanin biosynthesis(ko00942)	LMPK12010233	Polyketides [PK]	Flavonoids [PK12]	Anthocyanidins [PK1201]	HMDB0013689	68795-37-9	Organic compounds	Phenylpropanoids and polyketides	Flavonoids	Flavonoid glycosides	Microbe,Animals
meta_393	Pinocembrin-7-O-glucoside (Pinocembroside)	419.134	257.081	C21H22O9	[M+H]+	Flavonoids	Flavanones	3	--	--	--	--	--	--	--	--	--	--	--	--	--
meta_394	Aromadendrin (Dihydrokaempferol)	287.056	259.065	C15H12O6	[M-H]-	Flavonoids	Flavanonols	1	--	--	--	--	--	--	--	--	--	--	--	--	--
meta_395	3,4-Dimethoxycinnamic acid	207.066	133.065	C11H12O4	[M-H]-	Phenolic acids	Phenolic acids	3	--	--	--	--	--	--	HMDB0034315	14737-89-4	Organic compounds	Phenylpropanoids and polyketides	Cinnamic acids and derivatives	Hydroxycinnamic acids and derivatives	Animals,Plants
meta_396	Choline	104.107	60.0808	C5H14NO+	[M]+	Alkaloids	Alkaloids	3	--	--	--	--	--	--	--	--	--	--	--	--	--
meta_397	3-Hydroxylup-20(29)-en-28-oic acid (Betulinic acid)	455.359	455.359	C30H48O3	[M-H]-	Terpenoids	Triterpene	3	--	--	--	--	--	--	--	--	--	--	--	--	--
meta_398	3,4-Methylenedioxy cinnamyl alcohol	177.055	117.04	C10H10O3	[M-H]-	Lignans and Coumarins	Lignans	2	--	--	--	--	--	--	--	--	--	--	--	--	--
meta_399	3-O-p-Coumaroylshikimic acid-O-glucoside	481.135	319.3	C22H26O12	[M-H]-	Phenolic acids	Phenolic acids	2	--	--	--	--	--	--	--	--	--	--	--	--	--
meta_400	Feruloyl syringic acid	375.107	137.1	C19H18O8	[M+H]+	Phenolic acids	Phenolic acids	3	--	--	--	--	--	--	--	--	--	--	--	--	--
meta_401	L-Valyl-L-Leucine	231.17	72.0808	C11H22N2O3	[M+H]+	Amino acids and derivatives	Amino acids and derivatives	2	--	--	--	--	--	--	--	--	--	--	--	--	--
meta_402	Methoxyindoleacetic acid	206.081	145.052	C11H11NO3	[M+H]+	Alkaloids	Plumerane	3	C05660	Tryptophan metabolism(ko00380)	--	--	--	--	HMDB0004096	3471-31-6	Organic compounds	Organoheterocyclic compounds	Indoles and derivatives	Indolyl carboxylic acids and derivatives	Animals
meta_403	Isocytosine	112.05	70.0284	C4H5N3O	[M+H]+	Nucleotides and derivatives	Nucleotides and derivatives	3	--	--	--	--	--	--	--	--	--	--	--	--	--
meta_404	Icariside E5	521.205	359.149	C26H34O11	[M-H]-	Others	Ketone compounds	1	--	--	--	--	--	--	--	--	--	--	--	--	--
meta_405	LysoPE 18:0	482.324	341.305	C23H48NO7P	[M+H]+	Lipids	LPE	3	--	--	--	--	--	--	--	--	--	--	--	--	--
meta_406	Moscatin	241.086	226.063	C15H12O3	[M+H]+	Quinones	PhenAnthraquinones	2	--	--	--	--	--	--	--	--	--	--	--	--	--
meta_407	Myricanol	359.187	271.096	C21H26O5	[M+H]+	Others	Alcohol compounds	1	--	--	--	--	--	--	--	--	--	--	--	--	--
meta_408	Inosine	269.088	137.046	C10H12N4O5	[M+H]+	Nucleotides and derivatives	Nucleotides and derivatives	3	--	--	--	--	--	--	--	--	--	--	--	--	--
meta_409	Taxifolin-3'-O-glucoside	465.125	303.051	C21H22O12	[M-H]-	Flavonoids	Flavanonols	2	--	--	--	--	--	--	--	--	--	--	--	--	--
meta_410	3,4-Methylenedioxycinnamaldehyde	177.054	149.021	C10H8O3	[M+H]+	Others	Aldehyde compounds	2	--	--	--	--	--	--	--	--	--	--	--	--	--
meta_411	p-Coumaroyleuscaphic acid	619.399	437.34	C39H54O6	[M+H]+	Terpenoids	Triterpene	1	--	--	--	--	--	--	--	--	--	--	--	--	--
meta_412	3-O-Galloyl-D-glucose*	331.069	169.01	C13H16O10	[M-H]-	Phenolic acids	Phenolic acids	1	--	--	--	--	--	--	--	--	--	--	--	--	--
meta_413	Hesperetin	303.086	177.055	C16H14O6	[M+H]+	Flavonoids	Flavanones	3	--	--	--	--	--	--	--	--	--	--	--	--	--
meta_414	O-Phosphorylethanolamine	140.012	78.9591	C2H8NO4P	[M-H]-	Alkaloids	Alkaloids	3	C00346	Glycosylphosphatidylinositol (GPI)-anchor biosynthesis(ko00563);;Glycerophospholipid metabolism(ko00564);;Sphingolipid metabolism(ko00600);;Metabolic pathways(ko01100);;Cationic antimicrobial peptide (CAMP) resistance(ko01503);;Sphingolipid signaling pathway(ko04071)	--	--	--	--	HMDB0000224	1071-23-4	Organic compounds	Organic acids and derivatives	Organic phosphoric acids and derivatives	Phosphate esters	Microbe,Animals
meta_415	3,25-Epoxy-3-hydroxyurs-12-en-28-oic acid (Lantic acid)	471.344	435.322	C30H46O4	[M+H]+	Terpenoids	Triterpene	2	--	--	--	--	--	--	--	--	--	--	--	--	--
meta_416	Mandelic acid-β-glucoside	313.093	101.024	C14H18O8	[M-H]-	Phenolic acids	Phenolic acids	2	--	--	--	--	--	--	--	--	--	--	--	--	--
meta_417	O-Acetylserine	148.06	88.0393	C5H9NO4	[M+H]+	Amino acids and derivatives	Amino acids and derivatives	3	C00979	Cysteine and methionine metabolism(ko00270);;Zeatin biosynthesis(ko00908);;Sulfur metabolism(ko00920);;Biosynthesis of various antibiotics(ko00998);;Metabolic pathways(ko01100);;Biosynthesis of secondary metabolites(ko01110);;Microbial metabolism in diverse environments(ko01120);;Carbon metabolism(ko01200);;Biosynthesis of amino acids(ko01230);;Sulfur relay system(ko04122)	--	--	--	--	HMDB0003011	5147-00-2	Organic compounds	Organic acids and derivatives	Carboxylic acids and derivatives	Amino acids, peptides, and analogues	Microbe,Animals
meta_418	Syringaresinol	417.156	402.1	C22H26O8	[M-H]-	Lignans and Coumarins	Lignans	1	C10889	--	--	--	--	--	HMDB0303494	--	Organic compounds	Lignans, neolignans and related compounds	Furanoid lignans	_	Animals
meta_419	Quercetin-5-O-glucuronide	479.082	303.064	C21H18O13	[M+H]+	Flavonoids	Flavonols	2	--	--	--	--	--	--	--	--	--	--	--	--	--
meta_420	Riboflavin (Vitamin B2)	377.146	243.088	C17H20N4O6	[M+H]+	Others	Vitamin	1	--	--	--	--	--	--	--	--	--	--	--	--	--
meta_421	Epicatechin-3'-O-β-D-glucopyranoside	451.125	289.073	C21H24O11	[M-H]-	Flavonoids	Flavanols	2	--	--	--	--	--	--	--	--	--	--	--	--	--
meta_422	Kaempferol (3,5,7,4'-Tetrahydroxyflavone)	287.055	153.018	C15H10O6	[M+H]+	Flavonoids	Flavonols	2	--	--	--	--	--	--	--	--	--	--	--	--	--
meta_423	Quercetagetin-7-O-glucoside(Quercetagitrin)	481.098	319.048	C21H20O13	[M+H]+	Flavonoids	Flavonols	2	--	--	--	--	--	--	--	--	--	--	--	--	--
meta_424	Monopalmitin	331.284	313.273	C19H38O4	[M+H]+	Lipids	Glycerol ester	1	--	--	LMGL01010001	Glycerolipids [GL]	Monoradylglycerols [GL01]	Monoacylglycerols [GL0101]	HMDB0245964	542-44-9	Organic compounds	Lipids and lipid-like molecules	Glycerolipids	Monoradylglycerols	Animals
meta_425	L-Ornithine	133.097	116.071	C5H12N2O2	[M+H]+	Amino acids and derivatives	Amino acids and derivatives	3	C00077	Arginine biosynthesis(ko00220);;Arginine and proline metabolism(ko00330);;D-Amino acid metabolism(ko00470);;Glutathione metabolism(ko00480);;Biosynthesis of various other secondary metabolites(ko00997);;Biosynthesis of various antibiotics(ko00998);;Biosynthesis of plant secondary metabolites(ko01060);;Biosynthesis of alkaloids derived from ornithine, lysine and nicotinic acid(ko01064);;Metabolic …	--	--	--	--	HMDB0000214	3184-13-2	Organic compounds	Organic acids and derivatives	Carboxylic acids and derivatives	Amino acids, peptides, and analogues	Microbe,Animals
meta_426	1-O-Galloyl-β-D-glucose	331.067	169.014	C13H16O10	[M-H]-	Phenolic acids	Phenolic acids	1	C01158	Biosynthesis of various plant secondary metabolites(ko00999);;Biosynthesis of phenylpropanoids(ko01061)	--	--	--	--	HMDB0301708	--	Organic compounds	Phenylpropanoids and polyketides	Tannins	_	Animals
meta_427	Arbutin	271.083	108.022	C12H16O7	[M-H]-	Phenolic acids	Phenolic acids	3	--	--	--	--	--	--	--	--	--	--	--	--	--
meta_428	3-Acetoxyolean-12-en-27-oic acid(ISO-1)	497.363	497.36	C32H50O4	[M-H]-	Terpenoids	Triterpene	1	--	--	--	--	--	--	--	--	--	--	--	--	--
meta_429	Tricin-7-O-Glucuronide	505.099	329.066	C23H22O13	[M-H]-	Flavonoids	Flavones	2	--	--	--	--	--	--	--	--	--	--	--	--	--
meta_430	3-Oxoolean-18-en-28-oic acid (Moronic acid)	453.337	453.337	C30H46O3	[M-H]-	Terpenoids	Triterpene	2	--	--	--	--	--	--	--	--	--	--	--	--	--
meta_431	Inosine 5'-monophosphate	349.054	137.046	C10H13N4O8P	[M+H]+	Nucleotides and derivatives	Nucleotides and derivatives	3	C00130	Purine metabolism(ko00230);;Biosynthesis of plant secondary metabolites(ko01060);;Biosynthesis of alkaloids derived from histidine and purine(ko01065);;Biosynthesis of plant hormones(ko01070);;Metabolic pathways(ko01100);;Biosynthesis of secondary metabolites(ko01110);;Nucleotide metabolism(ko01232);;Biosynthesis of cofactors(ko01240);;Antifolate resistance(ko01523);;Taste transduction(ko04742)	--	--	--	--	HMDB0000175	131-99-7	Organic compounds	Nucleosides, nucleotides, and analogues	Purine nucleotides	Purine ribonucleotides	Microbe,Animals
meta_432	5-Hydroxy-7,8,2',3'-Tetramethoxyflavone 5-Glucoside	521.164	359.113	C25H28O12	[M+H]+	Flavonoids	Flavones	2	--	--	--	--	--	--	--	--	--	--	--	--	--
meta_433	Luteolin-3'-O-glucoside*	449.108	287.058	C21H20O11	[M+H]+	Flavonoids	Flavones	3	--	--	--	--	--	--	--	--	--	--	--	--	--
meta_434	Adenosine 5'-monophosphate	348.07	136.062	C10H14N5O7P	[M+H]+	Nucleotides and derivatives	Nucleotides and derivatives	3	C00020	Purine metabolism(ko00230);;Zeatin biosynthesis(ko00908);;Biosynthesis of plant secondary metabolites(ko01060);;Biosynthesis of alkaloids derived from histidine and purine(ko01065);;Biosynthesis of plant hormones(ko01070);;Metabolic pathways(ko01100);;Biosynthesis of secondary metabolites(ko01110);;Nucleotide metabolism(ko01232);;Biosynthesis of cofactors(ko01240);;Antifolate resistance(ko01523);…	--	--	--	--	HMDB0000045	61-19-8	Organic compounds	Nucleosides, nucleotides, and analogues	Purine nucleotides	Purine ribonucleotides	Microbe,Animals
meta_435	22-Hydroxy-oleanonic acid	471.345	435.325	C30H46O4	[M+H]+	Terpenoids	Triterpene	2	--	--	--	--	--	--	--	--	--	--	--	--	--
meta_436	Quercetin-3-O-(2''-O-acetyl)rhamnoside	491.11	303.057	C23H22O12	[M+H]+	Flavonoids	Flavonols	3	--	--	--	--	--	--	--	--	--	--	--	--	--
meta_437	1-Methylhistidine	170.092	124.087	C7H11N3O2	[M+H]+	Amino acids and derivatives	Amino acids and derivatives	3	--	--	--	--	--	--	--	--	--	--	--	--	--
meta_438	N-Hydroxytryptamine*	177.102	160.075	C10H12N2O	[M+H]+	Alkaloids	Plumerane	1	--	--	--	--	--	--	--	--	--	--	--	--	--
meta_439	Serotonin*	177.102	160.076	C10H12N2O	[M+H]+	Alkaloids	Plumerane	1	--	--	--	--	--	--	--	--	--	--	--	--	--
meta_440	Isoliquiritin	419.135	257.09	C21H22O9	[M+H]+	Flavonoids	Chalcones	2	C16978	--	--	--	--	--	HMDB0037318	5041-81-6	Organic compounds	Phenylpropanoids and polyketides	Flavonoids	Flavonoid glycosides	Animals
meta_441	4-Hydroxyphenyllactic Acid	181.051	135.045	C9H10O4	[M-H]-	Phenolic acids	Phenolic acids	3	--	--	--	--	--	--	--	--	--	--	--	--	--
meta_442	Mucic acid Dimethyl Ester	237.062	87.0085	C8H14O8	[M-H]-	Phenolic acids	Phenolic acids	1	--	--	--	--	--	--	--	--	--	--	--	--	--
meta_443	D-Glucosamine	180.087	163.06	C6H13NO5	[M+H]+	Others	Saccharides	3	C00329	Amino sugar and nucleotide sugar metabolism(ko00520);;Metabolic pathways(ko01100);;Biosynthesis of nucleotide sugars(ko01250);;Phosphotransferase system (PTS)(ko02060)	--	--	--	--	HMDB0001514	3416-24-8	Organic compounds	Organic oxygen compounds	Organooxygen compounds	Carbohydrates and carbohydrate conjugates	Animals
meta_444	3-O-Methylellagic acid	315.015	299.992	C15H8O8	[M-H]-	Tannins	Tannin	1	--	--	--	--	--	--	--	--	--	--	--	--	--
meta_445	1-(4-Methoxyphenyl)-1-propanol	165.092	149.061	C10H14O2	[M-H]-	Phenolic acids	Phenolic acids	3	--	--	--	--	--	--	--	--	--	--	--	--	--
meta_446	3-O-p-Coumaroylrotundic acid	635.39	147.04	C39H54O7	[M+H]+	Terpenoids	Triterpene	1	--	--	--	--	--	--	--	--	--	--	--	--	--
meta_447	6'-O-caffeoylcatalpol	523.146	161.026	C24H28O13	[M-H]-	Others	Others	2	--	--	--	--	--	--	--	--	--	--	--	--	--
meta_448	2-Hydroxyhexadecanoic acid	271.228	225.22	C16H32O3	[M-H]-	Organic acids	Organic acids	2	--	--	LMFA01050422	Fatty Acyls [FA]	Fatty Acids and Conjugates [FA01]	Hydroxy fatty acids [FA0105]	HMDB0031057	16452-52-1	Organic compounds	Lipids and lipid-like molecules	Fatty Acyls	Fatty acids and conjugates	Animals
meta_449	Taxifolin(Dihydroquercetin)	303.051	125.024	C15H12O7	[M-H]-	Flavonoids	Flavanonols	1	--	--	--	--	--	--	--	--	--	--	--	--	--
meta_450	6-C-Glucosyl-2-Hydroxynaringenin	449.109	269.05	C21H22O11	[M-H]-	Flavonoids	Flavanones	2	--	--	--	--	--	--	--	--	--	--	--	--	--
meta_451	1-O-Caffeoyl-β-D-glucose	341.088	179.036	C15H18O9	[M-H]-	Phenolic acids	Phenolic acids	1	C10433	--	--	--	--	--	HMDB0302440	--	Organic compounds	Lipids and lipid-like molecules	Steroids and steroid derivatives	Stigmastanes and derivatives	Animals
meta_452	Rosamultin	649.397	487.343	C36H58O10	[M-H]-	Terpenoids	Triterpene Saponin	3	--	--	--	--	--	--	--	--	--	--	--	--	--
meta_453	Vnilloylcaffeoyltartaric acid	461.07	167.04	C21H18O12	[M-H]-	Phenolic acids	Phenolic acids	2	--	--	--	--	--	--	--	--	--	--	--	--	--
meta_454	Eicosadienoic acid	307.264	307.264	C20H36O2	[M-H]-	Lipids	Free fatty acids	3	C16525	Biosynthesis of unsaturated fatty acids(ko01040)	LMFA01031043	Fatty Acyls [FA]	Fatty Acids and Conjugates [FA01]	Unsaturated fatty acids [FA0103]	HMDB0005060	5598-38-9	Organic compounds	Lipids and lipid-like molecules	Fatty Acyls	Fatty acids and conjugates	Animals
meta_455	Myricananone	373.166	285.076	C21H24O6	[M+H]+	Others	Biphenyl	1	--	--	--	--	--	--	--	--	--	--	--	--	--
meta_456	L-Valyl-L-Phenylalanine	265.155	72.0813	C14H20N2O3	[M+H]+	Amino acids and derivatives	Amino acids and derivatives	2	--	--	--	--	--	--	--	--	--	--	--	--	--
meta_457	(7Z)-Hexadecenoic acid	253.217	235.209	C16H30O2	[M-H]-	Lipids	Free fatty acids	1	--	--	--	--	--	--	--	--	--	--	--	--	--
meta_458	L-Methionine	150.058	61.0106	C5H11NO2S	[M+H]+	Amino acids and derivatives	Amino acids and derivatives	1	C01733	--	--	--	--	--	HMDB0033951	59-51-8	Organic compounds	Organic acids and derivatives	Carboxylic acids and derivatives	Amino acids, peptides, and analogues	Animals
meta_459	Epigallocatechin	307.081	139.039	C15H14O7	[M+H]+	Flavonoids	Flavanols	1	C12127	Flavonoid biosynthesis(ko00941);;Biosynthesis of secondary metabolites(ko01110)	LMPK12020002	Polyketides [PK]	Flavonoids [PK12]	Flavans, Flavanols and Leucoanthocyanidins [PK1202]	HMDB0038365	970-73-0	Organic compounds	Phenylpropanoids and polyketides	Flavonoids	Flavans	Animals
meta_460	Gallocatechin 3-O-gallate	457.078	169.013	C22H18O11	[M-H]-	Flavonoids	Flavanols	1	--	--	LMPK12020120	Polyketides [PK]	Flavonoids [PK12]	Flavans, Flavanols and Leucoanthocyanidins [PK1202]	HMDB0041598	5127-64-0	Organic compounds	Phenylpropanoids and polyketides	Flavonoids	Flavans	Animals
meta_461	Histidinol	142.097	124.087	C6H11N3O	[M+H]+	Alkaloids	Alkaloids	3	--	--	--	--	--	--	HMDB0253185	4836-52-6	Organic compounds	Organic nitrogen compounds	Organonitrogen compounds	Amines	Animals
meta_462	Tridecanedioic acid	243.161	181.158	C13H24O4	[M-H]-	Lipids	Free fatty acids	1	--	--	LMFA01170014	Fatty Acyls [FA]	Fatty Acids and Conjugates [FA01]	Dicarboxylic acids [FA0117]	HMDB0002327	505-52-2	Organic compounds	Lipids and lipid-like molecules	Fatty Acyls	Fatty acids and conjugates	Animals
meta_463	Phloretin	273.077	167.032	C15H14O5	[M-H]-	Flavonoids	Chalcones	3	C00774	Flavonoid biosynthesis(ko00941);;Biosynthesis of secondary metabolites(ko01110)	LMPK12120525	Polyketides [PK]	Flavonoids [PK12]	Chalcones and dihydrochalcones [PK1212]	HMDB0003306	60-82-2	Organic compounds	Phenylpropanoids and polyketides	Linear 1,3-diarylpropanoids	Chalcones and dihydrochalcones	Animals,Plants
meta_464	9-Oxo-12Z-Octadecenoic acid	297.243	81.07	C18H32O3	[M+H]+	Lipids	Free fatty acids	2	--	--	--	--	--	--	--	--	--	--	--	--	--
meta_465	Terreic acid	153.019	109.029	C7H6O4	[M-H]-	Others	Ketone compounds	1	--	--	--	--	--	--	HMDB0258836	--	Organic compounds	Organic oxygen compounds	Organooxygen compounds	Carbonyl compounds	Animals
meta_466	Rhamnetin; 3,5,3',4'-Tetrahydroxy-7-Methoxyflavone	315.051	165.044	C16H12O7	[M-H]-	Flavonoids	Flavonols	3	--	--	--	--	--	--	--	--	--	--	--	--	--
meta_467	Ellagic acid-4-O-Xyloside	433.041	301	C19H14O12	[M-H]-	Tannins	Tannin	1	--	--	--	--	--	--	--	--	--	--	--	--	--
meta_468	Succinic acid	117.019	73.0295	C4H6O4	[M-H]-	Organic acids	Organic acids	1	C00042	Citrate cycle (TCA cycle)(ko00020);;Oxidative phosphorylation(ko00190);;Alanine, aspartate and glutamate metabolism(ko00250);;Lysine degradation(ko00310);;Tyrosine metabolism(ko00350);;Phenylalanine metabolism(ko00360);;Chlorocyclohexane and chlorobenzene degradation(ko00361);;Pyruvate metabolism(ko00620);;Glyoxylate and dicarboxylate metabolism(ko00630);;Propanoate metabolism(ko00640);;Butanoate…	LMFA01170043	Fatty Acyls [FA]	Fatty Acids and Conjugates [FA01]	Dicarboxylic acids [FA0117]	HMDB0000254	110-15-6	Organic compounds	Organic acids and derivatives	Carboxylic acids and derivatives	Dicarboxylic acids and derivatives	Microbe,Animals,Plants
meta_469	Methylmalonic acid	117.019	73.0295	C4H6O4	[M-H]-	Organic acids	Organic acids	2	C02170	Pyrimidine metabolism(ko00240);;Valine, leucine and isoleucine degradation(ko00280);;Propanoate metabolism(ko00640);;Metabolic pathways(ko01100)	LMFA01170118	Fatty Acyls [FA]	Fatty Acids and Conjugates [FA01]	Dicarboxylic acids [FA0117]	HMDB0000202	516-05-2	Organic compounds	Organic acids and derivatives	Carboxylic acids and derivatives	Dicarboxylic acids and derivatives	Microbe,Animals,Plants
meta_470	Quercetin-3-O-Sulfonate	380.992	301.036	C15H10O10S	[M-H]-	Flavonoids	Flavonols	2	--	--	--	--	--	--	--	--	--	--	--	--	--
meta_471	6-C-Methylquercetin-3-O-glucoside	479.118	317.066	C22H22O12	[M+H]+	Flavonoids	Flavonols	3	--	--	--	--	--	--	--	--	--	--	--	--	--
meta_472	Acacetin-7-O-galactoside*	447.129	285.076	C22H22O10	[M+H]+	Flavonoids	Flavones	2	--	--	--	--	--	--	--	--	--	--	--	--	--
meta_473	8R-Dihydrodehydrodiconferyl alcohol 4-O-β-D-glucopyranoside	507.185	161.024	C25H32O11	[M-H]-	Lignans and Coumarins	Lignans	2	--	--	--	--	--	--	--	--	--	--	--	--	--
meta_474	4-Acetamidobutyric acid	146.081	86.0601	C6H11NO3	[M+H]+	Organic acids	Organic acids	3	C02946	Arginine and proline metabolism(ko00330);;Metabolic pathways(ko01100)	--	--	--	--	HMDB0003681	3025-96-5	Organic compounds	Organic acids and derivatives	Carboxylic acids and derivatives	Amino acids, peptides, and analogues	Microbe,Animals,Plants
meta_475	Actinidialactone	167.106	93.0692	C10H14O2	[M+H]+	Terpenoids	Monoterpenoids	2	--	--	--	--	--	--	--	--	--	--	--	--	--
meta_476	1-Oxo-Siaresinolic acid	485.327	455.317	C30H46O5	[M-H]-	Terpenoids	Triterpene	1	--	--	--	--	--	--	--	--	--	--	--	--	--
meta_477	Myricetin-3-O-galactoside*	481.097	319.057	C21H20O13	[M+H]+	Flavonoids	Flavonols	1	--	--	--	--	--	--	--	--	--	--	--	--	--
meta_478	3-Chloroaniline	128.026	93.0576	C6H6ClN	[M+H]+	Alkaloids	Alkaloids	3	--	--	--	--	--	--	HMDB0245839	108-42-9	Organic compounds	Benzenoids	Benzene and substituted derivatives	Aniline and substituted anilines	Animals
meta_479	7-hydroxy-2H-1-benzopyran-2-one	163.039	89.0379	C9H6O3	[M+H]+	Lignans and Coumarins	Coumarins	2	--	--	--	--	--	--	--	--	--	--	--	--	--
meta_480	1-(sn-Glycero-3-phospho)-1D-myo-inositol	333.058	333.056	C9H19O11P	[M-H]-	Others	Saccharides	3	C01225	--	--	--	--	--	HMDB0011649	129830-95-1	Organic compounds	Lipids and lipid-like molecules	Glycerophospholipids	Glycerophosphoinositols	Animals
meta_481	5,6,7,7a-tetrahydro-4,4,7a-trimethyl-2(4H)-benzofuranone	181.121	135.117	C11H16O2	[M+H]+	Others	Others	2	--	--	--	--	--	--	--	--	--	--	--	--	--
meta_482	Procyanidin B2	577.135	407.079	C30H26O12	[M-H]-	Tannins	Proanthocyanidins	1	C17639	--	LMPK12030002	Polyketides [PK]	Flavonoids [PK12]	Proanthocyanidins [PK1203]	HMDB0033973	29106-49-8	Organic compounds	Phenylpropanoids and polyketides	Flavonoids	Biflavonoids and polyflavonoids	Animals
meta_483	5,7-Dihydroxy-4-oxo-2-(3,4,5-trihydroxyphenyl)-4H-chromen-3-yl-alloside	479.086	316.023	C21H20O13	[M-H]-	Others	Others	2	--	--	--	--	--	--	--	--	--	--	--	--	--
meta_484	Taxifolin-3-O-rhamnoside (Astilbin)	449.109	303.08	C21H22O11	[M-H]-	Flavonoids	Flavanonols	3	--	--	--	--	--	--	--	--	--	--	--	--	--
meta_485	Nepetin-7-O-alloside*	479.12	317.06	C22H22O12	[M+H]+	Flavonoids	Flavones	2	--	--	--	--	--	--	--	--	--	--	--	--	--
meta_486	Toralactone-9-O-glucoside	435.127	273.07	C21H22O10	[M+H]+	Others	Others	2	--	--	--	--	--	--	--	--	--	--	--	--	--
meta_487	Kaempferol-3-O-glucoside (Astragalin)*	449.108	287.055	C21H20O11	[M+H]+	Flavonoids	Flavonols	1	--	--	--	--	--	--	--	--	--	--	--	--	--
meta_488	3,23-Dihydroxy-24-oxo-olean-12-en-28-oic acid-28-O-glucoside	665.389	503.338	C36H56O11	[M+H]+	Terpenoids	Triterpene Saponin	2	--	--	--	--	--	--	--	--	--	--	--	--	--
meta_489	1-O-Salicyloyl-β-D-glucose	299.077	137.025	C13H16O8	[M-H]-	Phenolic acids	Phenolic acids	1	--	--	--	--	--	--	--	--	--	--	--	--	--
meta_490	p-Dimeric galloyl methyl ester	335.039	183.031	C15H12O9	[M-H]-	Phenolic acids	Phenolic acids	3	--	--	--	--	--	--	--	--	--	--	--	--	--
meta_491	Sedoheptulose	209.067	59.0139	C7H14O7	[M-H]-	Others	Saccharides	2	C08355	--	--	--	--	--	HMDB0003219	470-46-2	Organic compounds	Organic oxygen compounds	Organooxygen compounds	Carbohydrates and carbohydrate conjugates	Animals
meta_492	Diosmetin-7-O-glucoside*	463.124	301.07	C22H22O11	[M+H]+	Flavonoids	Flavones	3	--	--	--	--	--	--	--	--	--	--	--	--	--
meta_493	3,4-Digalloylshikimic acid	477.058	169.015	C21H18O13	[M-H]-	Phenolic acids	Phenolic acids	2	--	--	--	--	--	--	--	--	--	--	--	--	--
meta_494	Catechin-catechin-catechin	865.198	407.1	C45H38O18	[M-H]-	Flavonoids	Flavanols	1	--	--	--	--	--	--	--	--	--	--	--	--	--
meta_495	LysoPC 20:3	546.355	184.073	C28H52NO7P	[M+H]+	Lipids	LPC	3	--	--	--	--	--	--	--	--	--	--	--	--	--
meta_496	3,5,7-Trihydroxyflavanone (Pinobanksin)	271.061	151.003	C15H12O5	[M-H]-	Flavonoids	Flavanonols	1	--	--	--	--	--	--	--	--	--	--	--	--	--
meta_497	2-(Dodecylamino)-3-phenyl-1-propanol	320.295	302.285	C21H37NO	[M+H]+	Others	Alcohol compounds	3	--	--	--	--	--	--	--	--	--	--	--	--	--
meta_498	1-O-Galloyl-2-O-p-Coumaroyl-β-D-glucose	477.104	169.014	C22H22O12	[M-H]-	Phenolic acids	Phenolic acids	3	--	--	--	--	--	--	--	--	--	--	--	--	--
meta_499	Nicotinic Acid Methyl Ester(Methyl Nicotinate)	138.055	78.0338	C7H7NO2	[M+H]+	Alkaloids	Pyridine alkaloids	3	--	--	--	--	--	--	--	--	--	--	--	--	--
meta_500	Isorhamnetin-3-O-Glucoside*	479.118	317.062	C22H22O12	[M+H]+	Flavonoids	Flavonols	2	--	--	--	--	--	--	--	--	--	--	--	--	--
meta_501	γ-Glutamyltyrosine	311.124	165.055	C14H18N2O6	[M+H]+	Amino acids and derivatives	Amino acids and derivatives	1	--	--	--	--	--	--	--	--	--	--	--	--	--
meta_502	4-Ketopinoresinol	371.115	297.11	C20H20O7	[M-H]-	Lignans and Coumarins	Lignans	3	--	--	--	--	--	--	--	--	--	--	--	--	--
meta_503	Pentadecanoic acid,14-methyl-,methyl ester	269.249	269.249	C17H34O2	[M-H]-	Others	Others	1	--	--	--	--	--	--	--	--	--	--	--	--	--
meta_504	Vanillin; 4-Hydroxy-3-Methoxybenzaldehyde	151.04	136.017	C8H8O3	[M-H]-	Phenolic acids	Phenolic acids	3	--	--	--	--	--	--	--	--	--	--	--	--	--
meta_505	p-Coumaric acid-4-O-glucoside*	325.093	163.039	C15H18O8	[M-H]-	Phenolic acids	Phenolic acids	1	--	--	--	--	--	--	--	--	--	--	--	--	--
meta_506	Gemin D	633.078	301	C27H22O18	[M-H]-	Tannins	Tannin	1	--	--	--	--	--	--	--	--	--	--	--	--	--
meta_507	Tricin-5-O-Glucoside	491.12	329.1	C23H24O12	[M-H]-	Flavonoids	Flavones	3	--	--	--	--	--	--	--	--	--	--	--	--	--
meta_508	5'-Deoxy-5'-(methylthio)adenosine	298.097	136.062	C11H15N5O3S	[M+H]+	Nucleotides and derivatives	Nucleotides and derivatives	1	C00170	Cysteine and methionine metabolism(ko00270);;Zeatin biosynthesis(ko00908);;Biosynthesis of plant secondary metabolites(ko01060);;Metabolic pathways(ko01100)	--	--	--	--	HMDB0001173	2457-80-9	Organic compounds	Nucleosides, nucleotides, and analogues	5'-deoxyribonucleosides	5'-deoxy-5'-thionucleosides	Microbe,Animals
meta_509	Trans-dehydrorosinone	287.202	269.212	C19H28O2	[M-H]-	Others	Ketone compounds	2	--	--	--	--	--	--	--	--	--	--	--	--	--
meta_510	Benzamide	122.06	105.034	C7H7NO	[M+H]+	Phenolic acids	Phenolic acids	3	C09815	Aminobenzoate degradation(ko00627);;Microbial metabolism in diverse environments(ko01120)	--	--	--	--	HMDB0004461	55-21-0	Organic compounds	Benzenoids	Benzene and substituted derivatives	Benzoic acids and derivatives	Animals,Plants
meta_511	Chalcone	209.096	77.0386	C15H12O	[M+H]+	Flavonoids	Chalcones	2	C15589	--	--	--	--	--	HMDB0003066	94-41-7	Organic compounds	Phenylpropanoids and polyketides	Linear 1,3-diarylpropanoids	Chalcones and dihydrochalcones	Animals
meta_512	Ribosyladenosine	400.146	136.062	C15H21N5O8	[M+H]+	Nucleotides and derivatives	Nucleotides and derivatives	3	--	--	--	--	--	--	--	--	--	--	--	--	--
meta_513	Kaempferol-3-O-(4''-O-p-Coumaroyl)rhamnoside*	579.15	147.045	C30H26O12	[M+H]+	Flavonoids	Flavonols	1	--	--	--	--	--	--	--	--	--	--	--	--	--
meta_514	D-Xylonic acid	165.041	75.0091	C5H10O6	[M-H]-	Others	Saccharides	1	--	--	--	--	--	--	--	--	--	--	--	--	--
meta_515	4-Pyridoxic acid	184.06	148.039	C8H9NO4	[M+H]+	Others	Vitamin	3	C00847	Vitamin B6 metabolism(ko00750);;Metabolic pathways(ko01100);;Microbial metabolism in diverse environments(ko01120)	--	--	--	--	HMDB0000017	82-82-6	Organic compounds	Organoheterocyclic compounds	Pyridines and derivatives	Pyridinecarboxylic acids and derivatives	Animals
meta_516	D-Mannose	179.056	59.0139	C6H12O6	[M-H]-	Others	Saccharides	3	C00936	--	--	--	--	--	HMDB0000169	3458-28-4	Organic compounds	Organic oxygen compounds	Organooxygen compounds	Carbohydrates and carbohydrate conjugates	Microbe,Animals
meta_517	Limocitrin-3-O-galactoside	509.128	347.07	C23H24O13	[M+H]+	Flavonoids	Flavonols	3	--	--	--	--	--	--	--	--	--	--	--	--	--
meta_518	LysoPE 14:0(2n isomer)	426.262	285.242	C19H40NO7P	[M+H]+	Lipids	LPE	3	--	--	--	--	--	--	--	--	--	--	--	--	--
meta_519	β-Hydroxyisovaleric acid	117.056	59.0139	C5H10O3	[M-H]-	Organic acids	Organic acids	3	--	--	--	--	--	--	--	--	--	--	--	--	--
meta_520	LysoPC 17:1	508.34	184.073	C25H50NO7P	[M+H]+	Lipids	LPC	2	--	--	--	--	--	--	--	--	--	--	--	--	--
meta_521	3-Hydroxy-palmitic acid methyl ester	285.244	239.238	C17H34O3	[M-H]-	Lipids	Free fatty acids	3	--	--	--	--	--	--	--	--	--	--	--	--	--
meta_522	Pyridoxine	170.081	134.06	C8H11NO3	[M+H]+	Others	Vitamin	1	--	--	--	--	--	--	--	--	--	--	--	--	--
meta_523	3-O-p-Coumaroylquinic acid-O-glucoside	499.146	163.2	C22H28O13	[M-H]-	Phenolic acids	Phenolic acids	3	--	--	--	--	--	--	--	--	--	--	--	--	--
meta_524	Eriodictyol-8-C-glucoside	449.109	287.055	C21H22O11	[M-H]-	Flavonoids	Flavanones	3	--	--	LMPK12140356	Polyketides [PK]	Flavonoids [PK12]	Flavanones [PK1214]	HMDB0304673	--	Organic compounds	Phenylpropanoids and polyketides	Flavonoids	Flavonoid glycosides	Animals
meta_525	Adenine	136.062	119.035	C5H5N5	[M+H]+	Nucleotides and derivatives	Nucleotides and derivatives	1	C00147	Purine metabolism(ko00230);;Zeatin biosynthesis(ko00908);;Metabolic pathways(ko01100);;Biosynthesis of secondary metabolites(ko01110);;Nucleotide metabolism(ko01232)	--	--	--	--	HMDB0000034	73-24-5	Organic compounds	Organoheterocyclic compounds	Imidazopyrimidines	Purines and purine derivatives	Microbe,Animals,Plants
meta_526	2-Hydroxycinnamic acid*	163.04	119.046	C9H8O3	[M-H]-	Phenolic acids	Phenolic acids	1	--	--	--	--	--	--	--	--	--	--	--	--	--
meta_527	Vanillic Acid-4-O-Glucuronide	341.086	161.02	C15H18O9	[M-H]-	Phenolic acids	Phenolic acids	1	--	--	--	--	--	--	--	--	--	--	--	--	--
meta_528	Histamine	112.087	95.0604	C5H9N3	[M+H]+	Alkaloids	Alkaloids	3	C00388	Histidine metabolism(ko00340);;Biosynthesis of alkaloids derived from histidine and purine(ko01065);;Metabolic pathways(ko01100);;Biosynthesis of secondary metabolites(ko01110);;Neuroactive ligand-receptor interaction(ko04080);;Fc epsilon RI signaling pathway(ko04664);;Synaptic vesicle cycle(ko04721);;Inflammatory mediator regulation of TRP channels(ko04750);;Gastric acid secretion(ko04971);;Prot…	--	--	--	--	HMDB0000870	51-45-6	Organic compounds	Organic nitrogen compounds	Organonitrogen compounds	Amines	Microbe,Animals,Plants
meta_529	2-α-Linolenoyl-glycerol	353.269	261.221	C21H36O4	[M+H]+	Lipids	Glycerol ester	3	--	--	--	--	--	--	--	--	--	--	--	--	--
meta_530	sorbose	179.056	59.0139	C6H12O6	[M-H]-	Others	Saccharides	1	--	--	--	--	--	--	--	--	--	--	--	--	--
meta_531	Skimmin (7-Hydroxycoumarin-7-O-glucoside)	325.093	163.039	C15H16O8	[M+H]+	Lignans and Coumarins	Coumarins	2	--	--	--	--	--	--	--	--	--	--	--	--	--
meta_532	L-Methionine Sulfoxide	166.053	102.055	C5H11NO3S	[M+H]+	Amino acids and derivatives	Amino acids and derivatives	3	--	--	--	--	--	--	--	--	--	--	--	--	--
meta_533	D-Threonic Acid	135.03	75.0088	C4H8O5	[M-H]-	Others	Saccharides	3	--	--	--	--	--	--	--	--	--	--	--	--	--
meta_534	p-Coumaric acid ethyl ester	193.086	147.044	C11H12O3	[M+H]+	Phenolic acids	Phenolic acids	3	--	--	--	--	--	--	--	--	--	--	--	--	--
meta_535	Kaempferol-7-O-glucuronide	463.09	287.05	C21H18O12	[M+H]+	Flavonoids	Flavonols	2	--	--	--	--	--	--	--	--	--	--	--	--	--
meta_536	Syringaresinol-4'-O-glucoside	579.208	417.156	C28H36O13	[M-H]-	Lignans and Coumarins	Lignans	3	--	--	--	--	--	--	--	--	--	--	--	--	--
meta_537	2-Hydroxyglutaric Acid	147.03	57.0346	C5H8O5	[M-H]-	Organic acids	Organic acids	1	--	--	--	--	--	--	--	--	--	--	--	--	--
meta_538	D-Sucrose	341.109	119.035	C12H22O11	[M-H]-	Others	Saccharides	1	C00089	Galactose metabolism(ko00052);;Starch and sucrose metabolism(ko00500);;Metabolic pathways(ko01100);;Biosynthesis of secondary metabolites(ko01110);;ABC transporters(ko02010);;Phosphotransferase system (PTS)(ko02060);;Taste transduction(ko04742);;Carbohydrate digestion and absorption(ko04973)	--	--	--	--	HMDB0000258	57-50-1	Organic compounds	Organic oxygen compounds	Organooxygen compounds	Carbohydrates and carbohydrate conjugates	Microbe,Animals
meta_539	4-Hydroxybenzoyltartaric acid	269.03	137.02	C11H10O8	[M-H]-	Phenolic acids	Phenolic acids	2	--	--	--	--	--	--	--	--	--	--	--	--	--
meta_540	1,3,6,8-tetrahydroxy-2,5-dimethoxyxanthen-9-one	319.044	183.03	C15H12O8	[M-H]-	Flavonoids	Other Flavonoids	1	--	--	--	--	--	--	--	--	--	--	--	--	--
meta_541	α-Hydroxycinnamic Acid*	163.04	119.05	C9H8O3	[M-H]-	Phenolic acids	Phenolic acids	1	--	--	--	--	--	--	--	--	--	--	--	--	--
meta_542	L-Tryptophan	203.083	116.051	C11H12N2O2	[M-H]-	Amino acids and derivatives	Amino acids and derivatives	1	C00078	Glycine, serine and threonine metabolism(ko00260);;Tryptophan metabolism(ko00380);;Phenylalanine, tyrosine and tryptophan biosynthesis(ko00400);;Staurosporine biosynthesis(ko00404);;Indole alkaloid biosynthesis(ko00901);;Glucosinolate biosynthesis(ko00966);;Aminoacyl-tRNA biosynthesis(ko00970);;Biosynthesis of various alkaloids(ko00996);;Biosynthesis of various other secondary metabolites(ko00997…	--	--	--	--	HMDB0000929	73-22-3	Organic compounds	Organoheterocyclic compounds	Indoles and derivatives	Indolyl carboxylic acids and derivatives	Microbe,Animals
meta_543	Phenylpropionic acid-O-β-D-glucopyranoside	325.093	119.05	C15H18O8	[M-H]-	Phenolic acids	Phenolic acids	1	--	--	--	--	--	--	--	--	--	--	--	--	--
meta_544	Dihydroferulic Acid	195.067	136.05	C10H12O4	[M-H]-	Phenolic acids	Phenolic acids	2	--	--	--	--	--	--	--	--	--	--	--	--	--
meta_545	Tachioside	301.092	123.009	C13H18O8	[M-H]-	Phenolic acids	Phenolic acids	1	--	--	--	--	--	--	--	--	--	--	--	--	--
meta_546	1-beta-D-Arabinofuranosyluracil	245.072	113.032	C9H12N2O6	[M+H]+	Nucleotides and derivatives	Nucleotides and derivatives	2	--	--	--	--	--	--	--	--	--	--	--	--	--
meta_547	Vanillic acid-4-O-glucoside	329.088	209.042	C14H18O9	[M-H]-	Phenolic acids	Phenolic acids	3	--	--	--	--	--	--	--	--	--	--	--	--	--
meta_548	Nicotianamine	304.15	185.093	C12H21N3O6	[M+H]+	Alkaloids	Alkaloids	3	--	--	--	--	--	--	--	--	--	--	--	--	--
meta_549	LysoPE 20:3	504.308	363.289	C25H46NO7P	[M+H]+	Lipids	LPE	3	--	--	--	--	--	--	--	--	--	--	--	--	--
meta_550	Apigenin-6-C-(2''-glucuronyl)glucoside	609.145	489.1	C27H28O16	[M+H]+	Flavonoids	Flavones	3	--	--	--	--	--	--	--	--	--	--	--	--	--
meta_551	Catechin gallate*	441.083	169.015	C22H18O10	[M-H]-	Flavonoids	Flavanols	1	--	--	--	--	--	--	--	--	--	--	--	--	--
meta_552	7-Methoxycoumarin	177.054	89.0381	C10H8O3	[M+H]+	Lignans and Coumarins	Coumarins	1	C09268	--	--	--	--	--	HMDB0029758	531-59-9	Organic compounds	Phenylpropanoids and polyketides	Coumarins and derivatives	_	Animals,Plants,Microbe
meta_553	3-Oxoolean-12-en-28-oic Acid (Oleanonic acid)	453.34	453.34	C30H46O3	[M-H]-	Terpenoids	Triterpene	3	--	--	--	--	--	--	--	--	--	--	--	--	--
meta_554	3-Oxours-12-en-28-oic acid (Ursonic Acid)	453.34	453.34	C30H46O3	[M-H]-	Terpenoids	Triterpene	3	--	--	--	--	--	--	--	--	--	--	--	--	--
meta_555	LysoPE 20:2(2n isomer)	506.324	365.305	C25H48NO7P	[M+H]+	Lipids	LPE	3	--	--	--	--	--	--	--	--	--	--	--	--	--
meta_556	Cadaverine	103.123	86.0964	C5H14N2	[M+H]+	Alkaloids	Alkaloids	3	C01672	Lysine degradation(ko00310);;D-Amino acid metabolism(ko00470);;Glutathione metabolism(ko00480);;Tropane, piperidine and pyridine alkaloid biosynthesis(ko00960);;Biosynthesis of plant secondary metabolites(ko01060);;Biosynthesis of alkaloids derived from ornithine, lysine and nicotinic acid(ko01064);;Metabolic pathways(ko01100);;Biosynthesis of secondary metabolites(ko01110);;Microbial metabolism …	--	--	--	--	HMDB0002322	462-94-2	Organic compounds	Organic nitrogen compounds	Organonitrogen compounds	Amines	Microbe,Animals,Plants
meta_557	Vanilloloside	315.106	153.019	C14H20O8	[M-H]-	Phenolic acids	Phenolic acids	1	--	--	--	--	--	--	--	--	--	--	--	--	--
meta_558	Peonidin-3-O-sambubioside	595.164	301.072	C27H31O15+	[M]+	Flavonoids	Anthocyanidins	3	--	--	--	--	--	--	--	--	--	--	--	--	--
meta_559	2,4,6-Trihydroxybenzophenone	231.066	153.024	C13H10O4	[M+H]+	Others	Others	1	--	--	--	--	--	--	--	--	--	--	--	--	--
meta_560	6-Aminocaproic acid	132.102	69.0699	C6H13NO2	[M+H]+	Organic acids	Organic acids	2	C02378	Caprolactam degradation(ko00930);;Metabolic pathways(ko01100);;Microbial metabolism in diverse environments(ko01120)	LMFA01100035	Fatty Acyls [FA]	Fatty Acids and Conjugates [FA01]	Amino fatty acids [FA0110]	HMDB0001901	60-32-2	Organic compounds	Lipids and lipid-like molecules	Fatty Acyls	Fatty acids and conjugates	Animals
meta_561	2-hydroxynaringenin	287.055	125.03	C15H12O6	[M-H]-	Flavonoids	Flavanones	2	--	--	--	--	--	--	--	--	--	--	--	--	--
meta_562	1-Methyladenine	150.077	133.051	C6H7N5	[M+H]+	Nucleotides and derivatives	Nucleotides and derivatives	2	C02216	--	--	--	--	--	HMDB0011599	5142-22-3	Organic compounds	Organoheterocyclic compounds	Imidazopyrimidines	Purines and purine derivatives	Animals
meta_563	Ellagic acid-4-O-rhamnoside	447.057	315.01	C20H16O12	[M-H]-	Tannins	Tannin	2	--	--	--	--	--	--	--	--	--	--	--	--	--
meta_564	L-threo-3-Methylaspartate	146.047	102.056	C5H9NO4	[M-H]-	Amino acids and derivatives	Amino acids and derivatives	3	--	--	--	--	--	--	--	--	--	--	--	--	--
meta_565	furoaloesone	257.08	239.07	C15H12O4	[M+H]+	Others	Aldehyde compounds	2	--	--	--	--	--	--	--	--	--	--	--	--	--
meta_566	Isovanillin	153.05	65.0376	C8H8O3	[M+H]+	Phenolic acids	Phenolic acids	3	--	--	--	--	--	--	--	--	--	--	--	--	--
meta_567	3-Hydroxy-27-feruloyloxyurs-12-en-28-oic acid (Uncarinic acid D)	647.39	193.05	C40H56O7	[M-H]-	Terpenoids	Triterpene	1	--	--	--	--	--	--	--	--	--	--	--	--	--
meta_568	Spermine	203.223	84.081	C10H26N4	[M+H]+	Alkaloids	Alkaloids	3	C00750	Arginine and proline metabolism(ko00330);;beta-Alanine metabolism(ko00410);;Glutathione metabolism(ko00480);;Pantothenate and CoA biosynthesis(ko00770);;Metabolic pathways(ko01100);;Biosynthesis of cofactors(ko01240);;Bile secretion(ko04976)	--	--	--	--	HMDB0001256	71-44-3	Organic compounds	Organic nitrogen compounds	Organonitrogen compounds	Amines	Microbe,Animals,Plants
meta_569	5-Hydroxy-6,7,3',4'-tetramethoxyflavone*	359.113	344.089	C19H18O7	[M+H]+	Flavonoids	Flavones	2	--	--	--	--	--	--	--	--	--	--	--	--	--
meta_570	Isorhamnetin-3-O-arabinoside	449.106	317.06	C21H20O11	[M+H]+	Flavonoids	Flavonols	3	--	--	--	--	--	--	--	--	--	--	--	--	--
meta_571	1-O-Sinapoyl-β-D-glucose	385.113	223.062	C17H22O10	[M-H]-	Phenolic acids	Phenolic acids	2	C01175	Phenylpropanoid biosynthesis(ko00940);;Biosynthesis of secondary metabolites(ko01110)	--	--	--	--	HMDB0302379	--	Organic compounds	Phenylpropanoids and polyketides	Cinnamic acids and derivatives	Hydroxycinnamic acids and derivatives	Animals
meta_572	Coniferin	341.124	179.071	C16H22O8	[M-H]-	Phenolic acids	Phenolic acids	2	C00761	Phenylpropanoid biosynthesis(ko00940);;Biosynthesis of secondary metabolites(ko01110)	--	--	--	--	HMDB0013682	124151-33-3	Organic compounds	Organic oxygen compounds	Organooxygen compounds	Carbohydrates and carbohydrate conjugates	Animals,Plants
meta_573	2,3,23-Trihydroxyolean-12-en-28-oic acid(ISO-1)	489.356	443.35	C30H48O5	[M+H]+	Terpenoids	Triterpene	2	--	--	--	--	--	--	--	--	--	--	--	--	--
meta_574	Ditartaroyl-hydroxycoumarin	427.051	295.049	C17H14O13	[M+H]+	Lignans and Coumarins	Coumarins	3	--	--	--	--	--	--	--	--	--	--	--	--	--
meta_575	L-Ascorbic acid (Vitamin C)	175.025	87.0088	C6H8O6	[M-H]-	Others	Vitamin	3	--	--	--	--	--	--	--	--	--	--	--	--	--
meta_576	3'-O-Methyltricetin-7-O-glucoside	479.118	317.066	C22H22O12	[M+H]+	Flavonoids	Flavones	3	--	--	--	--	--	--	--	--	--	--	--	--	--
meta_577	L-Arginine	175.119	116.071	C6H14N4O2	[M+H]+	Amino acids and derivatives	Amino acids and derivatives	1	--	--	--	--	--	--	--	--	--	--	--	--	--
meta_578	Cytidine	244.093	112.05	C9H13N3O5	[M+H]+	Nucleotides and derivatives	Nucleotides and derivatives	3	--	--	--	--	--	--	--	--	--	--	--	--	--
meta_579	3,3'-O-Dimethylellagic Acid	329.03	298.983	C16H10O8	[M-H]-	Tannins	Tannin	1	--	--	--	--	--	--	--	--	--	--	--	--	--
meta_580	Tyr-Gly	239.103	136.076	C11H14N2O4	[M+H]+	Amino acids and derivatives	Amino acids and derivatives	1	--	--	--	--	--	--	HMDB0259337	--	Organic compounds	Organic acids and derivatives	Carboxylic acids and derivatives	Amino acids, peptides, and analogues	Animals
meta_581	Decursinol	247.091	229.086	C14H14O4	[M+H]+	Lignans and Coumarins	Coumarins	3	--	--	--	--	--	--	--	--	--	--	--	--	--
meta_582	Ethyl 9-Hydroxy-10,12-octadecadienoic acid	326.274	309.27	C20H36O3	[M+H]+	Lipids	Free fatty acids	3	--	--	--	--	--	--	--	--	--	--	--	--	--
meta_583	Glycylphenylalanine	223.108	120.082	C11H14N2O3	[M+H]+	Amino acids and derivatives	Amino acids and derivatives	1	--	--	--	--	--	--	HMDB0028848	--	Organic compounds	Organic acids and derivatives	Carboxylic acids and derivatives	Amino acids, peptides, and analogues	Animals
meta_584	Rosmarinic acid-3'-O-glucoside	521.13	359.08	C24H26O13	[M-H]-	Phenolic acids	Phenolic acids	3	--	--	--	--	--	--	--	--	--	--	--	--	--
meta_585	Divanillyltetrahydrofuran	345.169	137.059	C20H24O5	[M+H]+	Lignans and Coumarins	Lignans	1	--	--	--	--	--	--	--	--	--	--	--	--	--
meta_586	3-Guanidinopropionic acid	130.05	88.0413	C4H9N3O2	[M-H]-	Organic acids	Organic acids	3	C03065	--	--	--	--	--	HMDB0013222	353-09-3	Organic compounds	Organic nitrogen compounds	Organonitrogen compounds	Guanidines	Animals
meta_587	3-Hydroxy-5-Methylphenol-1-O-Glucoside	285.098	123.045	C13H18O7	[M-H]-	Phenolic acids	Phenolic acids	2	--	--	--	--	--	--	--	--	--	--	--	--	--
meta_588	Myricetin-3-O-(6''-galloyl)glucoside	631.098	317.04	C28H24O17	[M-H]-	Flavonoids	Flavonols	2	--	--	--	--	--	--	--	--	--	--	--	--	--
meta_589	Nodakenin	407.134	227.073	C20H24O9	[M-H]-	Lignans and Coumarins	Coumarins	3	--	--	--	--	--	--	--	--	--	--	--	--	--
meta_590	4-(3,4,5-Trihydroxybenzoxy)benzoic acid	289.035	137.024	C14H10O7	[M-H]-	Phenolic acids	Phenolic acids	2	--	--	--	--	--	--	--	--	--	--	--	--	--
meta_591	Cytosine	112.05	95.0239	C4H5N3O	[M+H]+	Nucleotides and derivatives	Nucleotides and derivatives	3	C00380	Pyrimidine metabolism(ko00240);;Metabolic pathways(ko01100);;Nucleotide metabolism(ko01232)	--	--	--	--	HMDB0000630	71-30-7	Organic compounds	Organoheterocyclic compounds	Diazines	Pyrimidines and pyrimidine derivatives	Microbe,Animals
meta_592	1-O-Caffeoyl-4-O-galloyl-β-D-glucose	493.099	169.014	C22H22O13	[M-H]-	Phenolic acids	Phenolic acids	2	--	--	--	--	--	--	--	--	--	--	--	--	--
meta_593	3,29-Dihydroxyolean-12-en-28-oic acid (Mesembryanthemoidigenic acid)	473.359	409.346	C30H48O4	[M+H]+	Terpenoids	Triterpene	1	--	--	--	--	--	--	--	--	--	--	--	--	--
meta_594	LysoPC 19:0	538.387	184.073	C27H56NO7P	[M+H]+	Lipids	LPC	3	--	--	--	--	--	--	--	--	--	--	--	--	--
meta_595	Avicularin(Quercetin-3-O-α-L-arabinofuranoside)	435.092	303.05	C20H18O11	[M+H]+	Flavonoids	Flavonols	3	--	--	--	--	--	--	--	--	--	--	--	--	--
meta_596	2,5-Dihydroxybenzoic acid; Gentisic Acid*	153.019	109.029	C7H6O4	[M-H]-	Phenolic acids	Phenolic acids	1	--	--	--	--	--	--	--	--	--	--	--	--	--
meta_597	4-Hydroxy-L-Isoleucine	148.093	74.0223	C6H13NO3	[M+H]+	Amino acids and derivatives	Amino acids and derivatives	3	--	--	--	--	--	--	--	--	--	--	--	--	--
meta_598	L-Tyrosine	182.081	136.076	C9H11NO3	[M+H]+	Amino acids and derivatives	Amino acids and derivatives	1	C00082	Ubiquinone and other terpenoid-quinone biosynthesis(ko00130);;Monobactam biosynthesis(ko00261);;Tyrosine metabolism(ko00350);;Phenylalanine metabolism(ko00360);;Phenylalanine, tyrosine and tryptophan biosynthesis(ko00400);;Novobiocin biosynthesis(ko00401);;Cyanoamino acid metabolism(ko00460);;Methane metabolism(ko00680);;Thiamine metabolism(ko00730);;Phenylpropanoid biosynthesis(ko00940);;Isoquin…	--	--	--	--	HMDB0000158	60-18-4	Organic compounds	Organic acids and derivatives	Carboxylic acids and derivatives	Amino acids, peptides, and analogues	Microbe,Animals
meta_599	Coniferyl alcohol	179.071	146.038	C10H12O3	[M-H]-	Phenolic acids	Phenolic acids	3	--	--	--	--	--	--	--	--	--	--	--	--	--
meta_600	Caffeic aldehyde	165.055	91.0526	C9H8O3	[M+H]+	Phenolic acids	Phenolic acids	3	--	--	--	--	--	--	--	--	--	--	--	--	--
meta_601	L-Seryl-L-Isoleucine	219.135	60.04	C9H18N2O4	[M+H]+	Amino acids and derivatives	Amino acids and derivatives	3	--	--	--	--	--	--	--	--	--	--	--	--	--
meta_602	19-Hydroxyursolic acid	473.361	205.157	C30H48O4	[M+H]+	Terpenoids	Triterpene	2	--	--	--	--	--	--	--	--	--	--	--	--	--
meta_603	p-Coumaroylquinic acid-4'-O-glucuronide	513.125	191.1	C22H26O14	[M-H]-	Phenolic acids	Phenolic acids	3	--	--	--	--	--	--	--	--	--	--	--	--	--
meta_604	3-O-Methylgallic Acid	183.03	124.017	C8H8O5	[M-H]-	Phenolic acids	Phenolic acids	3	--	--	--	--	--	--	--	--	--	--	--	--	--
meta_605	2,5-Dihydroxybenzaldehyde	137.024	93.0346	C7H6O3	[M-H]-	Phenolic acids	Phenolic acids	3	C05585	Tyrosine metabolism(ko00350);;Metabolic pathways(ko01100);;Microbial metabolism in diverse environments(ko01120)	--	--	--	--	HMDB0004062	1194-98-5	Organic compounds	Organic oxygen compounds	Organooxygen compounds	Carbonyl compounds	Animals
meta_606	Eupatilin-7-O-glucoside	507.15	345.09	C24H26O12	[M+H]+	Flavonoids	Flavones	2	--	--	--	--	--	--	--	--	--	--	--	--	--
meta_607	Ellagic acid	300.999	185.023	C14H6O8	[M-H]-	Tannins	Tannin	1	--	--	--	--	--	--	--	--	--	--	--	--	--
meta_608	2-(Dimethylamino)guanosine	312.13	180.088	C12H17N5O5	[M+H]+	Nucleotides and derivatives	Nucleotides and derivatives	3	--	--	--	--	--	--	--	--	--	--	--	--	--
meta_609	Naringenin-4'-O-glucoside	433.12	271.065	C21H22O10	[M-H]-	Flavonoids	Flavanones	1	--	--	--	--	--	--	--	--	--	--	--	--	--
meta_610	Quercetin-3-O-(6''-O-galloyl)galactoside	617.114	153.018	C28H24O16	[M+H]+	Flavonoids	Flavonols	1	--	--	--	--	--	--	--	--	--	--	--	--	--
meta_611	Myricetin-3-O-rhamnoside (Myricitrin)	463.088	316.025	C21H20O12	[M-H]-	Flavonoids	Flavonols	1	--	--	--	--	--	--	--	--	--	--	--	--	--
meta_612	8-Geranoxypsoralen	339.159	137.133	C21H22O4	[M+H]+	Lignans and Coumarins	Coumarins	3	--	--	--	--	--	--	--	--	--	--	--	--	--
meta_613	12-Hydroxymyricanone	373.167	259.097	C21H24O6	[M+H]+	Others	Ketone compounds	1	--	--	--	--	--	--	HMDB0041416	--	Organic compounds	Phenylpropanoids and polyketides	Diarylheptanoids	Cyclic diarylheptanoids	Animals
meta_614	β-Nicotinamide mononucleotide	335.064	123.055	C11H15N2O8P	[M+H]+	Nucleotides and derivatives	Nucleotides and derivatives	3	--	--	--	--	--	--	--	--	--	--	--	--	--
meta_615	Phloretin-2'-O-glucoside (Phlorizin)	435.13	167.035	C21H24O10	[M-H]-	Flavonoids	Chalcones	1	--	--	--	--	--	--	--	--	--	--	--	--	--
meta_616	Gallocatechin gallate	459.092	139.039	C22H18O11	[M+H]+	Flavonoids	Flavanols	1	--	--	--	--	--	--	HMDB0301673	68-22-4	Organic compounds	Phenylpropanoids and polyketides	Flavonoids	Flavonoid glycosides	Animals
meta_617	7-Deoxyloganic acid	359.135	197.08	C16H24O9	[M-H]-	Terpenoids	Monoterpenoids	2	C11647	--	--	--	--	--	HMDB0037028	92842-56-3	Organic compounds	Lipids and lipid-like molecules	Prenol lipids	Terpene glycosides	Animals
meta_618	Quinic acid O-di-glucuronic acid	543.12	191.2	C19H28O18	[M-H]-	Organic acids	Organic acids	3	--	--	--	--	--	--	--	--	--	--	--	--	--
meta_619	p-Coumaric acid methyl ester	179.07	147.044	C10H10O3	[M+H]+	Phenolic acids	Phenolic acids	3	--	--	--	--	--	--	HMDB0302074	--	Organic compounds	Phenylpropanoids and polyketides	Cinnamic acids and derivatives	Hydroxycinnamic acids and derivatives	Animals
meta_620	6-O-Caffeoyl-D-glucose	341.089	179.034	C15H18O9	[M-H]-	Phenolic acids	Phenolic acids	2	--	--	--	--	--	--	--	--	--	--	--	--	--
meta_621	5-Acetamidopentanoic Acid	158.082	116.072	C7H13NO3	[M-H]-	Organic acids	Organic acids	3	--	--	--	--	--	--	--	--	--	--	--	--	--
meta_622	5-(2-Hydroxyethyl)-2-O-glucosylphenol	315.109	153.056	C14H20O8	[M-H]-	Phenolic acids	Phenolic acids	3	--	--	--	--	--	--	--	--	--	--	--	--	--
meta_623	Eupatilin (5,7-Dihydroxy-3',4',6-Trimethoxyflavone)	345.097	330.073	C18H16O7	[M+H]+	Flavonoids	Flavones	3	--	--	--	--	--	--	--	--	--	--	--	--	--
meta_624	1-Oleoyl-Sn-Glycerol	357.3	265.253	C21H40O4	[M+H]+	Lipids	Glycerol ester	2	--	--	--	--	--	--	--	--	--	--	--	--	--
meta_625	Muconic acid	141.019	59.0139	C6H6O4	[M-H]-	Organic acids	Organic acids	3	C02480	Benzoate degradation(ko00362);;Metabolic pathways(ko01100);;Microbial metabolism in diverse environments(ko01120);;Degradation of aromatic compounds(ko01220)	LMFA01170077	Fatty Acyls [FA]	Fatty Acids and Conjugates [FA01]	Dicarboxylic acids [FA0117]	HMDB0006331	1119-72-8	Organic compounds	Lipids and lipid-like molecules	Fatty Acyls	Fatty acids and conjugates	Animals,Microbe
meta_626	LysoPC 15:1	480.308	184.073	C23H46NO7P	[M+H]+	Lipids	LPC	3	--	--	--	--	--	--	--	--	--	--	--	--	--
meta_627	N-Acetyl-D-galactosamine	222.097	84.0451	C8H15NO6	[M+H]+	Others	Saccharides	3	--	--	--	--	--	--	--	--	--	--	--	--	--
meta_628	Hesperetin-7-O-glucoside	465.139	303.09	C22H24O11	[M+H]+	Flavonoids	Flavanones	2	--	--	--	--	--	--	--	--	--	--	--	--	--
meta_629	6-Chloropurine	155.012	119.036	C5H3ClN4	[M+H]+	Nucleotides and derivatives	Nucleotides and derivatives	3	--	--	--	--	--	--	--	--	--	--	--	--	--
meta_630	1,6-anhydro-β-D-glucose	161.046	71.0136	C6H10O5	[M-H]-	Others	Saccharides	3	--	--	--	--	--	--	--	--	--	--	--	--	--
meta_631	2'-Deoxyadenosine	252.109	136.062	C10H13N5O3	[M+H]+	Nucleotides and derivatives	Nucleotides and derivatives	3	C00559	Purine metabolism(ko00230);;Metabolic pathways(ko01100);;Nucleotide metabolism(ko01232);;ABC transporters(ko02010)	--	--	--	--	HMDB0000101	958-09-8	Organic compounds	Nucleosides, nucleotides, and analogues	Purine nucleosides	Purine 2'-deoxyribonucleosides	Microbe,Animals
meta_632	Cordycepin (3'-Deoxyadenosine)	252.109	136.062	C10H13N5O3	[M+H]+	Nucleotides and derivatives	Nucleotides and derivatives	3	--	--	--	--	--	--	--	--	--	--	--	--	--
meta_633	Epicatechin gallate*	441.083	169.016	C22H18O10	[M-H]-	Flavonoids	Flavanols	1	--	--	--	--	--	--	--	--	--	--	--	--	--
meta_634	9,12,13-Trihydroxy-10,15-octadecadienoic acid	327.218	291.198	C18H32O5	[M-H]-	Lipids	Free fatty acids	2	--	--	--	--	--	--	--	--	--	--	--	--	--
meta_635	N-Oleoylethanolamine	326.305	62.0601	C20H39NO2	[M+H]+	Alkaloids	Alkaloids	1	C20792	cAMP signaling pathway(ko04024)	LMFA08040015	Fatty Acyls [FA]	Fatty amides [FA08]	N-acyl ethanolamines (endocannabinoids) [FA0804]	HMDB0002088	111-58-0	Organic compounds	Organic nitrogen compounds	Organonitrogen compounds	Amines	Animals
meta_636	2-Hydroxy-3-phenylpropanoic acid	165.056	103.056	C9H10O3	[M-H]-	Phenolic acids	Phenolic acids	3	--	--	--	--	--	--	--	--	--	--	--	--	--
meta_637	(-)-Loliolide	197.116	133.1	C11H16O3	[M+H]+	Terpenoids	Monoterpenoids	2	--	--	--	--	--	--	HMDB0302428	--	Organic compounds	Organoheterocyclic compounds	Benzofurans	_	Animals
meta_638	19-Hydroxyursolic acid(iso-01)	473.361	205.157	C30H48O4	[M+H]+	Terpenoids	Triterpene	2	--	--	--	--	--	--	--	--	--	--	--	--	--
meta_639	16-Hydroxyhexadecanoic acid	271.228	225.222	C16H32O3	[M-H]-	Lipids	Free fatty acids	3	C18218	Cutin, suberine and wax biosynthesis(ko00073);;Metabolic pathways(ko01100)	LMFA01050051	Fatty Acyls [FA]	Fatty Acids and Conjugates [FA01]	Hydroxy fatty acids [FA0105]	HMDB0006294	506-13-8	Organic compounds	Lipids and lipid-like molecules	Fatty Acyls	Fatty acids and conjugates	Animals,Plants
meta_640	catechin-4-β-D-galactopyranoside	451.125	289.072	C21H24O11	[M-H]-	Flavonoids	Flavanols	2	--	--	--	--	--	--	--	--	--	--	--	--	--
meta_641	p-Methoxycinnamic acida	179.062	135.015	C10H10O3	[M+H]+	Others	Others	2	--	--	--	--	--	--	--	--	--	--	--	--	--
meta_642	L-Aspartyl-L-Phenylalanine	281.113	166.086	C13H16N2O5	[M+H]+	Amino acids and derivatives	Amino acids and derivatives	1	--	--	--	--	--	--	--	--	--	--	--	--	--
meta_643	Apigenin-4'-O-glucoside	433.113	271.074	C21H20O10	[M+H]+	Flavonoids	Flavones	3	--	--	--	--	--	--	--	--	--	--	--	--	--
meta_644	6-Hydroxykaempferol-7-O-glucoside	465.103	303.1	C21H20O12	[M+H]+	Flavonoids	Flavonols	2	--	--	--	--	--	--	--	--	--	--	--	--	--
meta_645	5-Galloylshikimic acid	325.057	125.023	C14H14O9	[M-H]-	Phenolic acids	Phenolic acids	3	--	--	--	--	--	--	--	--	--	--	--	--	--
meta_646	2,3-Dihydroxybenzoic Acid*	153.019	109.029	C7H6O4	[M-H]-	Phenolic acids	Phenolic acids	1	--	--	--	--	--	--	--	--	--	--	--	--	--
meta_647	N-Acetyl-5-hydroxytryptamine	219.113	160.076	C12H14N2O2	[M+H]+	Alkaloids	Plumerane	2	C00978	Tryptophan metabolism(ko00380);;Metabolic pathways(ko01100);;Biosynthesis of secondary metabolites(ko01110)	--	--	--	--	HMDB0001238	1210-83-9	Organic compounds	Organoheterocyclic compounds	Indoles and derivatives	Hydroxyindoles	Animals
meta_648	3,4-Dihydroxyacetophenone	151.04	135.009	C8H8O3	[M-H]-	Phenolic acids	Phenolic acids	1	C10675	--	--	--	--	--	HMDB0029661	1197-09-7	Organic compounds	Organic oxygen compounds	Organooxygen compounds	Carbonyl compounds	Animals,Plants
meta_649	L-Fucitol	165.082	59.0159	C6H14O5	[M-H]-	Others	Saccharides	2	--	--	--	--	--	--	--	--	--	--	--	--	--
meta_650	γ-Aminobutyric acid	104.071	69.0348	C4H9NO2	[M+H]+	Organic acids	Organic acids	3	--	--	--	--	--	--	--	--	--	--	--	--	--
meta_651	L-Leucyl-L-phenylalanine	279.17	120.085	C15H22N2O3	[M+H]+	Amino acids and derivatives	Amino acids and derivatives	2	--	--	--	--	--	--	HMDB0013243	3063-05-06	Organic compounds	Organic acids and derivatives	Carboxylic acids and derivatives	Amino acids, peptides, and analogues	Animals
meta_652	5-Aminovaleric acid	118.086	101.06	C5H11NO2	[M+H]+	Organic acids	Organic acids	3	C00431	Lysine degradation(ko00310);;Arginine and proline metabolism(ko00330);;D-Amino acid metabolism(ko00470);;Metabolic pathways(ko01100);;Microbial metabolism in diverse environments(ko01120)	LMFA01100040	Fatty Acyls [FA]	Fatty Acids and Conjugates [FA01]	Amino fatty acids [FA0110]	HMDB0003355	660-88-8	Organic compounds	Organic acids and derivatives	Carboxylic acids and derivatives	Amino acids, peptides, and analogues	Animals,Plants
meta_653	1-O-Galloyl-2-O-Cinnamoyl-β-D-glucose	461.109	169.014	C22H22O11	[M-H]-	Phenolic acids	Phenolic acids	3	--	--	--	--	--	--	--	--	--	--	--	--	--
meta_654	Dihydrosphingosine	302.305	109.101	C18H39NO2	[M+H]+	Lipids	Sphingolipids	3	--	--	--	--	--	--	HMDB0242634	--	Organic compounds	Organic nitrogen compounds	Organonitrogen compounds	Amines	Animals
meta_655	3-Hydroxycycloarta-24-ene-26-oic acid (Isomangiferolic acid)	455.353	455.353	C30H48O3	[M-H]-	Terpenoids	Triterpene	3	--	--	--	--	--	--	--	--	--	--	--	--	--
meta_656	DL-2-hydroxystearic acid	299.259	253.251	C18H36O3	[M-H]-	Lipids	Free fatty acids	3	--	--	--	--	--	--	--	--	--	--	--	--	--
meta_657	2-Hydroxy-2-methyl-3-oxobutanoic acid	131.035	87.0443	C5H8O4	[M-H]-	Organic acids	Organic acids	3	C06010	Valine, leucine and isoleucine biosynthesis(ko00290);;Butanoate metabolism(ko00650);;C5-Branched dibasic acid metabolism(ko00660);;Pantothenate and CoA biosynthesis(ko00770);;Metabolic pathways(ko01100);;Biosynthesis of secondary metabolites(ko01110);;2-Oxocarboxylic acid metabolism(ko01210);;Biosynthesis of amino acids(ko01230)	LMFA01050460	Fatty Acyls [FA]	Fatty Acids and Conjugates [FA01]	Hydroxy fatty acids [FA0105]	HMDB0006855	71698-08-3	Organic compounds	Organic acids and derivatives	Keto acids and derivatives	Short-chain keto acids and derivatives	Microbe,Animals
meta_658	(E)-Linalool-1-oic acid	183.03	124.017	C10H16O3	[M-H]-	Lipids	Free fatty acids	3	--	--	--	--	--	--	--	--	--	--	--	--	--
meta_659	(9Z,11E)-Octadecadienoic acid	279.233	59.0133	C18H32O2	[M-H]-	Lipids	Free fatty acids	2	C04056	Linoleic acid metabolism(ko00591)	LMFA01030118	Fatty Acyls [FA]	Fatty Acids and Conjugates [FA01]	Unsaturated fatty acids [FA0103]	HMDB0003797	2540-56-9	Organic compounds	Lipids and lipid-like molecules	Fatty Acyls	Lineolic acids and derivatives	Animals
meta_660	Linoleic acid	279.233	59.0139	C18H32O2	[M-H]-	Lipids	Free fatty acids	1	--	--	--	--	--	--	HMDB0247706	--	Organic compounds	Lipids and lipid-like molecules	Fatty Acyls	Lineolic acids and derivatives	Animals
meta_661	Gluconic acid	195.051	75.0095	C6H12O7	[M-H]-	Others	Saccharides	1	--	--	--	--	--	--	--	--	--	--	--	--	--
meta_662	L-Leucyl-L-Leucine	245.186	86.0954	C12H24N2O3	[M+H]+	Amino acids and derivatives	Amino acids and derivatives	1	--	--	--	--	--	--	--	--	--	--	--	--	--
meta_663	2-Aldehydo-A(1)-norlup-20(29)-en-27,28-dioic acid (Zizyberanal acid)	483.314	483.31	C30H44O5	[M-H]-	Terpenoids	Triterpene	3	--	--	--	--	--	--	--	--	--	--	--	--	--
meta_664	Tricin-7-O-Glucoside	493.134	331.081	C23H24O12	[M+H]+	Flavonoids	Flavones	2	--	--	--	--	--	--	--	--	--	--	--	--	--
meta_665	Epicatechin-6-C-β-D-glucopyranoside	451.126	289.073	C21H24O11	[M-H]-	Flavonoids	Flavanols	2	--	--	--	--	--	--	--	--	--	--	--	--	--
meta_666	Dihydrokaempferol-7-O-glucoside	449.109	287.056	C21H22O11	[M-H]-	Flavonoids	Flavanonols	2	--	--	--	--	--	--	--	--	--	--	--	--	--
meta_667	Methyl 3-aminopropanoate	104.071	59.0145	C4H9NO2	[M+H]+	Amino acids and derivatives	Amino acids and derivatives	3	--	--	--	--	--	--	--	--	--	--	--	--	--
meta_668	2,6-Dimethoxy-1,4-benzoquinone	169.049	65.0022	C8H8O4	[M+H]+	Quinones	Quinones	2	C10331	--	--	--	--	--	HMDB0029673	530-55-2	Organic compounds	Organic oxygen compounds	Organooxygen compounds	Carbonyl compounds	Animals,Plants
meta_669	L-Prolyl-L-Leucine	229.155	70.0651	C11H20N2O3	[M+H]+	Amino acids and derivatives	Amino acids and derivatives	1	--	--	--	--	--	--	--	--	--	--	--	--	--
meta_670	N-Methyl-Trans-4-Hydroxy-L-Proline	146.081	82.0656	C6H11NO3	[M+H]+	Amino acids and derivatives	Amino acids and derivatives	3	--	--	--	--	--	--	--	--	--	--	--	--	--
meta_671	Nicotinic acid adenine dinucleotide	664.116	136.062	C21H27N7O14P2	[M+H]+	Nucleotides and derivatives	Nucleotides and derivatives	3	--	--	--	--	--	--	--	--	--	--	--	--	--
meta_672	Scopoletin-7-O-xylosyl(1→6)glucoside	487.144	193.05	C21H26O13	[M+H]+	Lignans and Coumarins	Coumarins	2	--	--	--	--	--	--	--	--	--	--	--	--	--
meta_673	Hinokinin	355.115	135.044	C20H18O6	[M+H]+	Lignans and Coumarins	Lignans	2	--	--	--	--	--	--	--	--	--	--	--	--	--
meta_674	D-Panthenol	206.139	76.0757	C9H19NO4	[M+H]+	Others	Saccharides	3	--	--	--	--	--	--	HMDB0304820	--	Organic compounds	Lipids and lipid-like molecules	Fatty Acyls	Fatty amides	Animals
meta_675	2-Linoleoylglycerol*	355.284	263.237	C21H38O4	[M+H]+	Lipids	Glycerol ester	2	--	--	--	--	--	--	--	--	--	--	--	--	--
meta_676	Punigluconin	801.079	300.998	C34H26O23	[M-H]-	Tannins	Tannin	2	--	--	--	--	--	--	--	--	--	--	--	--	--
meta_677	1,6-Di-O-galloyl-β-D-glucose	483.078	169.014	C20H20O14	[M-H]-	Phenolic acids	Phenolic acids	2	--	--	--	--	--	--	--	--	--	--	--	--	--
meta_678	Acetylcatalpol	421.135	169.051	C17H26O12	[M-H]-	Terpenoids	Monoterpenoids	2	--	--	--	--	--	--	--	--	--	--	--	--	--
meta_679	6-O-Caffeoylarbutin	433.113	271.062	C21H22O10	[M-H]-	Phenolic acids	Phenolic acids	2	--	--	--	--	--	--	--	--	--	--	--	--	--
meta_680	Shikimic acid	173.046	93.0346	C7H10O5	[M-H]-	Organic acids	Organic acids	3	--	--	--	--	--	--	--	--	--	--	--	--	--
meta_681	O-Phospho-L-serine	184.002	96.9696	C3H8NO6P	[M-H]-	Amino acids and derivatives	Amino acids and derivatives	3	C01005	--	--	--	--	--	HMDB0001721	17885-08-4	Organic compounds	Organic acids and derivatives	Carboxylic acids and derivatives	Amino acids, peptides, and analogues	Microbe,Animals
meta_682	Terchebin	953.09	301	C41H30O27	[M-H]-	Tannins	Tannin	2	--	--	--	--	--	--	--	--	--	--	--	--	--
meta_683	3',5',5,7-Tetrahydroxy-4'-methoxyflavanone-3'-O-glucoside	481.134	319.046	C22H24O12	[M+H]+	Flavonoids	Flavones	3	--	--	--	--	--	--	--	--	--	--	--	--	--
meta_684	Z-Ligustilide	191.107	117.07	C12H14O2	[M+H]+	Others	Lactones	2	C16987	--	--	--	--	--	HMDB0302720	--	Organic compounds	Organoheterocyclic compounds	Isobenzofurans	_	Animals,Plants
meta_685	7-O-Methyleriodictyol	303.085	167.031	C16H14O6	[M+H]+	Flavonoids	Flavanols	1	--	--	--	--	--	--	--	--	--	--	--	--	--
meta_686	L-Asparagine	133.061	74.0237	C4H8N2O3	[M+H]+	Amino acids and derivatives	Amino acids and derivatives	1	--	--	--	--	--	--	--	--	--	--	--	--	--
meta_687	Eicosenoic acid	309.28	309.28	C20H38O2	[M-H]-	Lipids	Free fatty acids	3	--	--	--	--	--	--	--	--	--	--	--	--	--
meta_688	Caffeic acid	179.035	135.046	C9H8O4	[M-H]-	Phenolic acids	Phenolic acids	1	C01481	--	--	--	--	--	HMDB0003501	4361-87-9	Organic compounds	Phenylpropanoids and polyketides	Cinnamic acids and derivatives	Hydroxycinnamic acids and derivatives	Animals
meta_689	Methyl salicylate-2-O-glucoside	313.093	107.05	C14H18O8	[M-H]-	Phenolic acids	Phenolic acids	3	--	--	--	--	--	--	--	--	--	--	--	--	--
meta_690	3,25-Epoxy-3-hydroxyolean-18-en-28-oic acid (Semimoronic acid)	469.332	469.332	C30H46O4	[M-H]-	Terpenoids	Triterpene	3	--	--	--	--	--	--	--	--	--	--	--	--	--
meta_691	N-Acetyl-L-phenylalanine	206.084	58.0299	C11H13NO3	[M-H]-	Amino acids and derivatives	Amino acids and derivatives	3	C03519	Phenylalanine metabolism(ko00360);;Metabolic pathways(ko01100)	--	--	--	--	HMDB0000512	2018-61-3	Organic compounds	Organic acids and derivatives	Carboxylic acids and derivatives	Amino acids, peptides, and analogues	Microbe,Animals
meta_692	Kaempferol-7-O-rhamnoside	431.098	285.038	C21H20O10	[M-H]-	Flavonoids	Flavonols	2	--	--	--	--	--	--	--	--	--	--	--	--	--
meta_693	2,6-Dimethoxybenzoic acid	181.05	107.01	C9H10O4	[M-H]-	Phenolic acids	Phenolic acids	2	--	--	--	--	--	--	HMDB0029273	1466-76-8	Organic compounds	Benzenoids	Benzene and substituted derivatives	Benzoic acids and derivatives	Animals,Plants
meta_694	5,6,7-trimethoxyflavone	313.108	253.087	C18H16O5	[M+H]+	Flavonoids	Flavones	2	--	--	--	--	--	--	--	--	--	--	--	--	--
meta_695	6-Methoxyquercetin-3-O-rhamnoside	479.108	333.07	C22H22O12	[M+H]+	Flavonoids	Flavonols	2	--	--	--	--	--	--	--	--	--	--	--	--	--
meta_696	Quercetin-3-O-(2''-O-galloyl)glucoside	617.114	153.018	C28H24O16	[M+H]+	Flavonoids	Flavonols	2	--	--	--	--	--	--	--	--	--	--	--	--	--
meta_697	Isomaltulose	341.109	89.0249	C12H22O11	[M-H]-	Others	Saccharides	1	--	--	--	--	--	--	--	--	--	--	--	--	--
meta_698	Kaempferol-3-O-(2''-O-acetyl)glucuronide	503.083	459.1	C23H20O13	[M-H]-	Flavonoids	Flavonols	2	--	--	--	--	--	--	--	--	--	--	--	--	--
meta_699	3-Hydroxy-L-phenylalanine	182.082	136.076	C9H11NO3	[M+H]+	Amino acids and derivatives	Amino acids and derivatives	1	--	--	--	--	--	--	--	--	--	--	--	--	--
meta_700	2-Ethyl-2,6,6-trimethylpiperidin-4-one	170.154	152.144	C10H19NO	[M+H]+	Alkaloids	Piperidine alkaloids	2	--	--	--	--	--	--	--	--	--	--	--	--	--
meta_701	LysoPE 14:0	426.262	285.242	C19H40NO7P	[M+H]+	Lipids	LPE	3	--	--	--	--	--	--	--	--	--	--	--	--	--
meta_702	1,2,4-Trihydroxyanthraquinone	255.03	227.035	C14H8O5	[M-H]-	Quinones	Anthraquinone	2	C10395	--	--	--	--	--	HMDB0256928	81-54-9	Organic compounds	Benzenoids	Anthracenes	Anthraquinones	Animals,Plants
meta_703	11-Octadecanoic acid(Vaccenic acid)	281.249	281.25	C18H34O2	[M-H]-	Lipids	Free fatty acids	3	--	--	--	--	--	--	--	--	--	--	--	--	--
meta_704	γ-Glutamylphenylalanine	293.115	164.072	C14H18N2O5	[M-H]-	Amino acids and derivatives	Amino acids and derivatives	3	--	--	--	--	--	--	--	--	--	--	--	--	--
meta_705	Capillarisin	317.066	302.043	C16H12O7	[M+H]+	Others	Chromone	2	C08999	--	--	--	--	--	HMDB0249594	--	Organic compounds	Phenylpropanoids and polyketides	Coumarins and derivatives	_	Animals,Plants
meta_706	N-α-Acetyl-L-ornithine	173.105	131.083	C7H14N2O3	[M-H]-	Amino acids and derivatives	Amino acids and derivatives	2	--	--	--	--	--	--	--	--	--	--	--	--	--
meta_707	S-(5'-Adenosy)-L-homocysteine	385.129	250	C14H20N6O5S	[M+H]+	Amino acids and derivatives	Amino acids and derivatives	3	--	--	--	--	--	--	--	--	--	--	--	--	--
meta_708	Casuariin	785.079	277.036	C34H24O22	[M+H]+	Tannins	Tannin	1	--	--	--	--	--	--	--	--	--	--	--	--	--
meta_709	Trans-5-O-(p-Coumaroyl)shikimate	321.097	147.044	C16H16O7	[M+H]+	Phenolic acids	Phenolic acids	3	--	--	--	--	--	--	--	--	--	--	--	--	--
meta_710	ellagicacid	300.998	300.999	C14H6O8	[M-H]-	Phenolic acids	Phenolic acids	1	--	--	--	--	--	--	--	--	--	--	--	--	--
meta_711	5,7-Dihydroxy-4-methoxyflavone-3-O-xylose-(1-6)-glucose	595.186	127.039	C27H30O15	[M+H]+	Flavonoids	Flavones	2	--	--	--	--	--	--	--	--	--	--	--	--	--
meta_712	Nobiletin (5,6,7,8,3',4'-Hexamethoxyflavone)	403.139	373.096	C21H22O8	[M+H]+	Flavonoids	Flavones	3	--	--	--	--	--	--	--	--	--	--	--	--	--
meta_713	L-Alanyl-L-Phenylalanine	237.123	120.088	C12H16N2O3	[M+H]+	Amino acids and derivatives	Amino acids and derivatives	2	--	--	--	--	--	--	--	--	--	--	--	--	--
meta_714	2-Hydroxybenzaldehyde (Salicylaldehyde)	121.029	77.0394	C7H6O2	[M-H]-	Phenolic acids	Phenolic acids	3	--	--	--	--	--	--	--	--	--	--	--	--	--
meta_715	Isonicotinic acid	124.039	78.0336	C6H5NO2	[M+H]+	Others	Vitamin	3	C07446	Drug metabolism - other enzymes(ko00983)	--	--	--	--	HMDB0060665	55-22-1	Organic compounds	Organoheterocyclic compounds	Pyridines and derivatives	Pyridinecarboxylic acids and derivatives	Animals
meta_716	Palmitic acid	255.233	237.222	C16H32O2	[M-H]-	Lipids	Free fatty acids	2	--	--	--	--	--	--	--	--	--	--	--	--	--
meta_717	N-Acetylputrescine	131.118	114.091	C6H14N2O	[M+H]+	Alkaloids	Alkaloids	3	C02714	Arginine and proline metabolism(ko00330);;Metabolic pathways(ko01100)	--	--	--	--	HMDB0002064	18233-70-0	Organic compounds	Organic acids and derivatives	Carboximidic acids and derivatives	Carboximidic acids	Microbe,Animals,Plants
meta_718	1-O-Feruloyl-β-D-glucose	355.103	175.04	C16H20O9	[M-H]-	Phenolic acids	Phenolic acids	1	--	--	--	--	--	--	HMDB0302219	--	Organic compounds	Phenylpropanoids and polyketides	Cinnamic acids and derivatives	Hydroxycinnamic acids and derivatives	Animals
meta_719	3-Oxolup-20(29)-en-28-oic acid (Betulonic acid)	453.34	453.34	C30H46O3	[M-H]-	Terpenoids	Triterpene	3	--	--	--	--	--	--	--	--	--	--	--	--	--
meta_720	N-Acetylcadaverine	145.133	86.0961	C7H16N2O	[M+H]+	Alkaloids	Alkaloids	3	--	--	--	--	--	--	HMDB0002284	32343-73-0	Organic compounds	Organic acids and derivatives	Carboxylic acids and derivatives	Carboxylic acid derivatives	Animals
meta_721	Pyridine-4-formyl-O-β-D-glucopyranoside	286.092	124.039	C12H15NO7	[M+H]+	Others	Others	1	--	--	--	--	--	--	--	--	--	--	--	--	--
meta_722	L-Valine	118.086	72.0808	C5H11NO2	[M+H]+	Amino acids and derivatives	Amino acids and derivatives	1	C00183	Valine, leucine and isoleucine degradation(ko00280);;Valine, leucine and isoleucine biosynthesis(ko00290);;Penicillin and cephalosporin biosynthesis(ko00311);;Cyanoamino acid metabolism(ko00460);;Pantothenate and CoA biosynthesis(ko00770);;Glucosinolate biosynthesis(ko00966);;Aminoacyl-tRNA biosynthesis(ko00970);;Biosynthesis of plant secondary metabolites(ko01060);;Biosynthesis of alkaloids deri…	--	--	--	--	HMDB0000883	72-18-4	Organic compounds	Organic acids and derivatives	Carboxylic acids and derivatives	Amino acids, peptides, and analogues	Microbe,Animals
meta_723	D-Glucose	179.056	59.0139	C6H12O6	[M-H]-	Others	Saccharides	1	--	--	--	--	--	--	HMDB0242534	50-99-7	Organic compounds	Organic oxygen compounds	Organooxygen compounds	Carbohydrates and carbohydrate conjugates	Animals
meta_724	1-Hexanol arabinosylglucoside	455.214	263.151	C17H32O10	[M+CH3COOH-H]-	Others	Others	2	--	--	--	--	--	--	HMDB0031689	124044-06-0	Organic compounds	Lipids and lipid-like molecules	Fatty Acyls	Fatty acyl glycosides	Animals
meta_725	10,16-Dihydroxypalmitic acid	287.223	241.222	C16H32O4	[M-H]-	Lipids	Free fatty acids	1	--	--	--	--	--	--	--	--	--	--	--	--	--
meta_726	3-Hydroxy-4-methoxybenzoic acid; Isovanillic Acid	169.05	65.0388	C8H8O4	[M+H]+	Phenolic acids	Phenolic acids	2	--	--	--	--	--	--	--	--	--	--	--	--	--
meta_727	Agmatine	131.129	114.103	C5H14N4	[M+H]+	Alkaloids	Alkaloids	3	C00179	Arginine and proline metabolism(ko00330);;Metabolic pathways(ko01100)	--	--	--	--	HMDB0001432	306-60-5	Organic compounds	Organic nitrogen compounds	Organonitrogen compounds	Guanidines	Animals,Plants
meta_728	Piperonylic acid	165.02	91.0192	C8H6O4	[M-H]-	Organic acids	Organic acids	3	--	--	--	--	--	--	HMDB0032613	94-53-1	Organic compounds	Organoheterocyclic compounds	Benzodioxoles	_	Animals,Plants
meta_729	Kaempferol-3-O-glucuronide	461.074	285.041	C21H18O12	[M-H]-	Flavonoids	Flavonols	2	--	--	--	--	--	--	--	--	--	--	--	--	--
meta_730	1-O-Gentisoyl-β-D-glucoside	315.072	153.019	C13H16O9	[M-H]-	Phenolic acids	Phenolic acids	1	--	--	--	--	--	--	--	--	--	--	--	--	--
meta_731	4-O-Methylgallic Acid	183.03	124.02	C8H8O5	[M-H]-	Phenolic acids	Phenolic acids	3	--	--	--	--	--	--	--	--	--	--	--	--	--
meta_732	9-Hydroxy-12-oxo-15(Z)-octadecenoic acid	311.223	223.172	C18H32O4	[M-H]-	Lipids	Free fatty acids	3	--	--	--	--	--	--	--	--	--	--	--	--	--
meta_733	2'-Deoxycytidine-5'-monophosphate	306.05	110.036	C9H14N3O7P	[M-H]-	Nucleotides and derivatives	Nucleotides and derivatives	3	C00239	Pyrimidine metabolism(ko00240);;Metabolic pathways(ko01100);;Nucleotide metabolism(ko01232)	--	--	--	--	HMDB0001202	1032-65-1	Organic compounds	Nucleosides, nucleotides, and analogues	Pyrimidine nucleotides	Pyrimidine deoxyribonucleotides	Microbe,Animals
meta_734	D-Galacturonic acid	193.035	72.9931	C6H10O7	[M-H]-	Others	Saccharides	3	--	--	--	--	--	--	HMDB0062783	--	Organic compounds	Organic oxygen compounds	Organooxygen compounds	Carbohydrates and carbohydrate conjugates	Animals
meta_735	Protocatechuic acid-4-O-glucoside	315.072	153.017	C13H16O9	[M-H]-	Phenolic acids	Phenolic acids	1	--	--	--	--	--	--	--	--	--	--	--	--	--
meta_736	4'-Hydroxy-3'-methoxyacetophenone (Acetovanillone)	167.07	121.027	C9H10O3	[M+H]+	Phenolic acids	Phenolic acids	3	--	--	--	--	--	--	--	--	--	--	--	--	--
meta_737	2,3,23-Trihydroxyurs-12-en-28-oic acid (Asiatic acid)	489.36	407.332	C30H48O5	[M+H]+	Terpenoids	Triterpene	1	--	--	--	--	--	--	--	--	--	--	--	--	--
meta_738	3-Hydroxyurs-12-en-28-oic acid (Ursolic acid)	455.353	455.353	C30H48O3	[M-H]-	Terpenoids	Triterpene	2	--	--	--	--	--	--	--	--	--	--	--	--	--
meta_739	L-Glutamine-O-glycoside	307.115	145.062	C11H20N2O8	[M-H]-	Amino acids and derivatives	Amino acids and derivatives	3	--	--	--	--	--	--	--	--	--	--	--	--	--
meta_740	23-Hydroxy-3-oxoolean-12-en-28-oic acid (Hederagonic acid)	469.33	439.317	C30H46O4	[M-H]-	Terpenoids	Triterpene	3	--	--	--	--	--	--	--	--	--	--	--	--	--
meta_741	Erythrose	119.035	59.0135	C4H8O4	[M-H]-	Others	Saccharides	3	--	--	--	--	--	--	--	--	--	--	--	--	--
meta_742	5-Hydroxy-L-tryptophan	221.092	204.065	C11H12N2O3	[M+H]+	Amino acids and derivatives	Amino acids and derivatives	2	C00643	Tryptophan metabolism(ko00380);;Biosynthesis of alkaloids derived from shikimate pathway(ko01063);;Metabolic pathways(ko01100);;Axon regeneration(ko04361);;Serotonergic synapse(ko04726)	--	--	--	--	HMDB0000472	4350-09-08	Organic compounds	Organoheterocyclic compounds	Indoles and derivatives	Tryptamines and derivatives	Animals
meta_743	Kaempferol-3-O-arabinoside	419.097	287.054	C20H18O10	[M+H]+	Flavonoids	Flavonols	3	--	--	--	--	--	--	--	--	--	--	--	--	--
meta_744	D-Glucosamine 1-phosphate	258.039	78.9583	C6H14NO8P	[M-H]-	Others	Saccharides	3	--	--	--	--	--	--	--	--	--	--	--	--	--
meta_745	O-MethylNaringenin-8-C-arabinoside	419.134	383.1	C21H22O9	[M+H]+	Flavonoids	Flavanones	3	--	--	--	--	--	--	--	--	--	--	--	--	--
meta_746	9-Oxononanoic acid	171.103	99.0815	C9H16O3	[M-H]-	Organic acids	Organic acids	3	C16322	alpha-Linolenic acid metabolism(ko00592);;Biosynthesis of secondary metabolites(ko01110)	LMFA01060160	Fatty Acyls [FA]	Fatty Acids and Conjugates [FA01]	Oxo fatty acids [FA0106]	HMDB0094711	2553-17-5	Organic compounds	Lipids and lipid-like molecules	Fatty Acyls	Fatty acids and conjugates	Animals
meta_747	Methylenesuccinic acid	129.019	85.0298	C5H6O4	[M-H]-	Organic acids	Organic acids	3	C00490	C5-Branched dibasic acid metabolism(ko00660);;Metabolic pathways(ko01100)	LMFA01170063	Fatty Acyls [FA]	Fatty Acids and Conjugates [FA01]	Dicarboxylic acids [FA0117]	HMDB0002092	97-65-4	Organic compounds	Lipids and lipid-like molecules	Fatty Acyls	Fatty acids and conjugates	Microbe,Animals,Plants
meta_748	Choline Alfoscerate	258.11	104.107	C8H20NO6P	[M+H]+	Lipids	PC	1	--	--	--	--	--	--	--	--	--	--	--	--	--
meta_749	6-O-methylguanine	166.072	124.05	C6H7N5O	[M+H]+	Nucleotides and derivatives	Nucleotides and derivatives	3	--	--	--	--	--	--	--	--	--	--	--	--	--
meta_750	Loliolide	197.116	133.1	C11H16O3	[M+H]+	Terpenoids	Monoterpenoids	2	--	--	--	--	--	--	HMDB0302428	--	Organic compounds	Organoheterocyclic compounds	Benzofurans	_	Animals
meta_751	Centaurein	523.145	361.093	C24H26O13	[M+H]+	Flavonoids	Flavones	2	--	--	--	--	--	--	--	--	--	--	--	--	--
meta_752	4-Nitrophenol	140.034	98.9637	C6H5NO3	[M+H]+	Phenolic acids	Phenolic acids	3	--	--	--	--	--	--	--	--	--	--	--	--	--
meta_753	Pimelic acid	159.066	97.0649	C7H12O4	[M-H]-	Organic acids	Organic acids	3	C02656	Biotin metabolism(ko00780);;Metabolic pathways(ko01100);;Biosynthesis of cofactors(ko01240)	LMFA01170051	Fatty Acyls [FA]	Fatty Acids and Conjugates [FA01]	Dicarboxylic acids [FA0117]	HMDB0000857	111-16-0	Organic compounds	Lipids and lipid-like molecules	Fatty Acyls	Fatty acids and conjugates	Animals,Plants
meta_754	Kaempferol-3-O-arabinoside (Juglanin)	417.083	285.036	C20H18O10	[M-H]-	Flavonoids	Flavonols	3	--	--	--	--	--	--	--	--	--	--	--	--	--
meta_755	Quercetin-3-O-(6''-O-acetyl)galactoside	505.101	300.033	C23H22O13	[M-H]-	Flavonoids	Flavonols	3	--	--	--	--	--	--	--	--	--	--	--	--	--
meta_756	3,5-Dicaffeoylquinic acid	515.118	353.089	C25H24O12	[M-H]-	Phenolic acids	Phenolic acids	3	--	--	--	--	--	--	HMDB0029280	--	Organic compounds	Organic oxygen compounds	Organooxygen compounds	Alcohols and polyols	Animals
meta_757	4-O-Galloyl-1-O-Cinnamoyl-β-D-glucose	461.109	169.014	C22H22O11	[M-H]-	Phenolic acids	Phenolic acids	2	--	--	--	--	--	--	--	--	--	--	--	--	--
meta_758	Phloretin-4'-O-glucoside (Trilobatin)	435.13	315.088	C21H24O10	[M-H]-	Flavonoids	Chalcones	1	--	--	--	--	--	--	--	--	--	--	--	--	--
meta_759	S-Allyl-L-cysteine	162.058	73.0107	C6H11NO2S	[M+H]+	Amino acids and derivatives	Amino acids and derivatives	3	--	--	--	--	--	--	--	--	--	--	--	--	--
meta_760	3,5,7,4'-Tetrahydroxy-Coumaronochromone	303.04	257.045	C15H10O7	[M+H]+	Others	Chromone	1	--	--	--	--	--	--	--	--	--	--	--	--	--
meta_761	Malonic acid	103.004	59.0139	C3H4O4	[M-H]-	Organic acids	Organic acids	3	C04025	Fatty acid biosynthesis(ko00061);;Pyrimidine metabolism(ko00240);;beta-Alanine metabolism(ko00410);;Metabolic pathways(ko01100);;Fatty acid metabolism(ko01212)	LMFA01170041	Fatty Acyls [FA]	Fatty Acids and Conjugates [FA01]	Dicarboxylic acids [FA0117]	HMDB0000691	141-82-2	Organic compounds	Organic acids and derivatives	Carboxylic acids and derivatives	Dicarboxylic acids and derivatives	Microbe,Animals,Plants
meta_762	Guanosine 5'-monophosphate	364.065	152.057	C10H14N5O8P	[M+H]+	Nucleotides and derivatives	Nucleotides and derivatives	3	C00144	Purine metabolism(ko00230);;Biosynthesis of plant secondary metabolites(ko01060);;Biosynthesis of alkaloids derived from histidine and purine(ko01065);;Metabolic pathways(ko01100);;Nucleotide metabolism(ko01232);;Antifolate resistance(ko01523);;cGMP-PKG signaling pathway(ko04022);;Olfactory transduction(ko04740);;Taste transduction(ko04742);;Phototransduction(ko04744)	--	--	--	--	HMDB0001397	85-32-5	Organic compounds	Nucleosides, nucleotides, and analogues	Purine nucleotides	Purine ribonucleotides	Microbe,Animals
meta_763	D-Lactic Acid	89.0244	59.0139	C3H6O3	[M-H]-	Organic acids	Organic acids	3	--	--	--	--	--	--	--	--	--	--	--	--	--
meta_764	Guanine	152.057	135.03	C5H5N5O	[M+H]+	Nucleotides and derivatives	Nucleotides and derivatives	2	C00242	Purine metabolism(ko00230);;Metabolic pathways(ko01100);;Nucleotide metabolism(ko01232)	--	--	--	--	HMDB0000132	73-40-5	Organic compounds	Organoheterocyclic compounds	Imidazopyrimidines	Purines and purine derivatives	Microbe,Animals
meta_765	2'-Deoxyadenosine-5'-monophosphate	332.075	136.062	C10H14N5O6P	[M+H]+	Nucleotides and derivatives	Nucleotides and derivatives	3	--	--	--	--	--	--	--	--	--	--	--	--	--
meta_766	Syringaldehyde; 4-Hydroxy-3,5-Dimethoxybenzaldehyde	181.051	151.003	C9H10O4	[M-H]-	Phenolic acids	Phenolic acids	3	--	--	--	--	--	--	--	--	--	--	--	--	--
meta_767	2R-Hydroxyoctadecanoic Acid	299.26	253.255	C18H36O3	[M-H]-	Lipids	Free fatty acids	3	--	--	--	--	--	--	--	--	--	--	--	--	--
meta_768	Pedunculagin	783.074	301.007	C34H24O22	[M-H]-	Tannins	Tannin	1	--	--	--	--	--	--	--	--	--	--	--	--	--
meta_769	Planteose	505.176	127.03	C18H32O16	[M+H]+	Others	Saccharides	3	--	--	--	--	--	--	--	--	--	--	--	--	--
meta_770	2-Linoleoylglycerol-1,3-di-O-glucoside*	679.39	263.237	C33H58O14	[M+H]+	Lipids	Glycerol ester	1	--	--	--	--	--	--	--	--	--	--	--	--	--
meta_771	Swertiamarin	375.129	177.051	C16H22O10	[M+H]+	Terpenoids	Monoterpenoids	2	--	--	--	--	--	--	--	--	--	--	--	--	--
meta_772	4-O-Glucosyl-sinapate	385.114	223.06	C17H22O10	[M-H]-	Phenolic acids	Phenolic acids	2	--	--	--	--	--	--	--	--	--	--	--	--	--
meta_773	N6-(2-Hydroxyethyl)adenosine	312.13	180.088	C12H17N5O5	[M+H]+	Nucleotides and derivatives	Nucleotides and derivatives	3	--	--	--	--	--	--	--	--	--	--	--	--	--
meta_774	cyclo-(Gly-Phe)	205.096	146.06	C11H12N2O2	[M+H]+	Amino acids and derivatives	Amino acids and derivatives	1	--	--	--	--	--	--	--	--	--	--	--	--	--
meta_775	3,19-Epoxy-3,22-dihydroxydammara-20,24-dien-26-oic acid δ-lactone (Semialactone)	467.317	467.317	C30H44O4	[M-H]-	Terpenoids	Triterpene	3	--	--	--	--	--	--	--	--	--	--	--	--	--
meta_776	2-O-Galloylmucic acid	361.041	209.032	C13H14O12	[M-H]-	Phenolic acids	Phenolic acids	3	--	--	--	--	--	--	HMDB0036932	--	Organic compounds	Organic oxygen compounds	Organooxygen compounds	Carbohydrates and carbohydrate conjugates	Animals
meta_777	Leu-Asp	247.13	86.0968	C10H18N2O5	[M+H]+	Amino acids and derivatives	Amino acids and derivatives	2	--	--	--	--	--	--	--	--	--	--	--	--	--
meta_778	α-Ketoglutaric acid	145.014	101.024	C5H6O5	[M-H]-	Organic acids	Organic acids	3	--	--	--	--	--	--	--	--	--	--	--	--	--
meta_779	Esculetin-7-O-glucoside	339.074	177.023	C15H16O9	[M-H]-	Lignans and Coumarins	Coumarins	3	--	--	--	--	--	--	--	--	--	--	--	--	--
meta_780	1-Aminocyclopropane-1-carboxylic acid	102.055	56.0496	C4H7NO2	[M+H]+	Organic acids	Organic acids	3	C01234	Cysteine and methionine metabolism(ko00270);;Biosynthesis of plant secondary metabolites(ko01060);;Biosynthesis of plant hormones(ko01070);;Metabolic pathways(ko01100);;Biosynthesis of secondary metabolites(ko01110)	--	--	--	--	HMDB0036458	22059-21-8	Organic compounds	Organic acids and derivatives	Carboxylic acids and derivatives	Amino acids, peptides, and analogues	Animals,Plants
meta_781	Iminodiacetic acid	132.03	88.0403	C4H7NO4	[M-H]-	Organic acids	Organic acids	1	C19911	--	--	--	--	--	HMDB0011753	142-73-4	Organic compounds	Organic acids and derivatives	Carboxylic acids and derivatives	Amino acids, peptides, and analogues	Animals,Plants
meta_782	2-Pentyl-3-phenyl-2-propenal	203.143	129.069	C14H18O	[M+H]+	Others	Aldehyde compounds	3	C12288	--	--	--	--	--	HMDB0031313	122-40-7	Organic compounds	Phenylpropanoids and polyketides	Cinnamaldehydes	_	Animals
meta_783	Menatetrenone (Vitamin K2)	445.31	341.284	C31H40O2	[M+H]+	Others	Vitamin	3	--	--	--	--	--	--	--	--	--	--	--	--	--
meta_784	LysoPE 15:0	440.277	299.258	C20H42NO7P	[M+H]+	Lipids	LPE	3	--	--	--	--	--	--	--	--	--	--	--	--	--
meta_785	Acacetin	285.076	242.053	C16H12O5	[M+H]+	Flavonoids	Flavones	3	C01470	Flavone and flavonol biosynthesis(ko00944)	LMPK12110468	Polyketides [PK]	Flavonoids [PK12]	Flavones and Flavonols [PK1211]	HMDB0132457	480-44-4	--	--	--	--	Plants
meta_786	Betaine	118.088	58.0709	C5H11NO2	[M+H]+	Alkaloids	Alkaloids	2	--	--	--	--	--	--	--	--	--	--	--	--	--
meta_787	1,4-Di-O-Galloyl-D-glucose	483.077	169.014	C20H20O14	[M-H]-	Phenolic acids	Phenolic acids	2	--	--	--	--	--	--	--	--	--	--	--	--	--
meta_788	Eriodictyol-3'-O-glucoside	449.11	287.057	C21H22O11	[M-H]-	Flavonoids	Flavanones	2	--	--	--	--	--	--	--	--	--	--	--	--	--
meta_789	Chrysophanol-9-anthrone	239.071	223.032	C15H12O3	[M-H]-	Quinones	Anthraquinone	2	C10314	--	LMPK13040005	Polyketides [PK]	Aromatic polyketides [PK13]	Anthracenes and phenanthrenes [PK1304]	HMDB0250218	--	Organic compounds	Benzenoids	Anthracenes	_	Animals,Plants
meta_790	Quercetin-3-(2''-galloyl)rhamnoside	599.104	301.036	C28H24O15	[M-H]-	Flavonoids	Flavonols	1	--	--	--	--	--	--	--	--	--	--	--	--	--
meta_791	4-Hydroxyacetophenone	135.046	92.0293	C8H8O2	[M-H]-	Phenolic acids	Phenolic acids	3	--	--	--	--	--	--	--	--	--	--	--	--	--
meta_792	Myricetin-3-O-rutinoside	625.141	463.087	C27H30O17	[M-H]-	Flavonoids	Flavonols	3	--	--	--	--	--	--	--	--	--	--	--	--	--
meta_793	Syringin	371.135	209.081	C17H24O9	[M-H]-	Phenolic acids	Phenolic acids	2	--	--	--	--	--	--	--	--	--	--	--	--	--
meta_794	Protocatechuic Acid Methyl Ester	167.036	108.025	C8H8O4	[M-H]-	Phenolic acids	Phenolic acids	3	--	--	--	--	--	--	--	--	--	--	--	--	--
meta_795	Flavin Single Nucleotide(FMN)	455.097	96.9685	C17H21N4O9P	[M-H]-	Nucleotides and derivatives	Nucleotides and derivatives	1	--	--	--	--	--	--	--	--	--	--	--	--	--
meta_796	Nicotinate D-ribonucleoside	256.082	124.039	C11H14NO6+	[M]+	Others	Vitamin	3	--	--	--	--	--	--	--	--	--	--	--	--	--
meta_797	Apigenin-7-O-glucoside(Cosmosiin)	431.098	269.041	C21H20O10	[M-H]-	Flavonoids	Flavones	3	--	--	--	--	--	--	--	--	--	--	--	--	--
meta_798	Trigallic acid	473.036	169.013	C21H14O13	[M-H]-	Phenolic acids	Phenolic acids	3	--	--	--	--	--	--	--	--	--	--	--	--	--
meta_799	Hydroxygeranyl 6-O-xylopyranosyl-glucopyranoside	463.221	331.176	C21H36O11	[M-H]-	Others	Others	2	--	--	--	--	--	--	--	--	--	--	--	--	--
meta_800	Maltotriose	527.156	365.102	C18H32O16	[M+Na]+	Others	Saccharides	2	--	--	--	--	--	--	--	--	--	--	--	--	--
meta_801	Xanthosine	283.068	151.026	C10H12N4O6	[M-H]-	Nucleotides and derivatives	Nucleotides and derivatives	3	--	--	--	--	--	--	--	--	--	--	--	--	--
meta_802	myricanol-11-sulfate	439.145	271.099	C21H26O8S	[M+H]+	Others	Biphenyl	3	--	--	--	--	--	--	--	--	--	--	--	--	--
meta_803	Syringaldehyde-4-O-glucoside	343.11	181.052	C15H20O9	[M-H]-	Phenolic acids	Phenolic acids	2	--	--	--	--	--	--	--	--	--	--	--	--	--
meta_804	L-Xylose	149.049	59.0162	C5H10O5	[M-H]-	Others	Saccharides	3	--	--	--	--	--	--	--	--	--	--	--	--	--
meta_805	Rutinose	325.114	59.0139	C12H22O10	[M-H]-	Others	Saccharides	3	--	--	--	--	--	--	--	--	--	--	--	--	--
meta_806	Genkwanin (Apigenin 7-methyl ether)	285.076	242.053	C16H12O5	[M+H]+	Flavonoids	Flavones	3	--	--	--	--	--	--	--	--	--	--	--	--	--
meta_807	Chrysoeriol-5-O-glucoside	461.109	299.1	C22H22O11	[M-H]-	Flavonoids	Flavones	3	--	--	--	--	--	--	--	--	--	--	--	--	--
meta_808	Quercetin-3-O-robinobioside*	611.162	303.06	C27H30O16	[M+H]+	Flavonoids	Flavonols	2	--	--	--	--	--	--	--	--	--	--	--	--	--
meta_809	O-Phosphocholine	184.073	125.001	C5H15NO4P+	[M]+	Alkaloids	Alkaloids	3	C00588	Teichoic acid biosynthesis(ko00552);;Glycerophospholipid metabolism(ko00564);;Metabolic pathways(ko01100);;Choline metabolism in cancer(ko05231)	--	--	--	--	HMDB0001565	3616-04-04	Organic compounds	Organic nitrogen compounds	Organonitrogen compounds	Quaternary ammonium salts	Microbe,Animals,Plants
meta_810	Lariciresinol-4'-O-glucoside	521.202	359.15	C26H34O11	[M-H]-	Lignans and Coumarins	Lignans	1	--	--	--	--	--	--	--	--	--	--	--	--	--
meta_811	Syringic acid	197.046	123.009	C9H10O5	[M-H]-	Phenolic acids	Phenolic acids	3	C10833	Aminobenzoate degradation(ko00627);;Microbial metabolism in diverse environments(ko01120)	--	--	--	--	HMDB0002085	530-57-4	Organic compounds	Benzenoids	Benzene and substituted derivatives	Benzoic acids and derivatives	Microbe,Animals,Plants
meta_812	(2E)-3-[4-(β-D-glucopyranoside)-phenylacrylic]-acid	325.092	119.05	C15H18O8	[M-H]-	Phenolic acids	Phenolic acids	1	--	--	--	--	--	--	--	--	--	--	--	--	--
meta_813	N-Acetyl-L-Aspartic Acid	174.041	88.0404	C6H9NO5	[M-H]-	Amino acids and derivatives	Amino acids and derivatives	3	--	--	--	--	--	--	--	--	--	--	--	--	--
meta_814	3,4-Dihydro-4-(4'-hydroxyphenyl)-5,7-dihydroxycoumarin glucoside	435.127	273.075	C21H22O10	[M+H]+	Lignans and Coumarins	Coumarins	1	--	--	--	--	--	--	--	--	--	--	--	--	--
meta_815	Quercetin-3-O-glucoside (Isoquercitrin)*	465.103	303.051	C21H20O12	[M+H]+	Flavonoids	Flavonols	2	--	--	--	--	--	--	--	--	--	--	--	--	--
meta_816	D-Glucono-1,5-lactone	177.041	59.0139	C6H10O6	[M-H]-	Others	Saccharides	3	C00198	Pentose phosphate pathway(ko00030);;Metabolic pathways(ko01100);;Biosynthesis of secondary metabolites(ko01110);;Microbial metabolism in diverse environments(ko01120);;Carbon metabolism(ko01200)	--	--	--	--	HMDB0000150	90-80-2	Organic compounds	Organic oxygen compounds	Organooxygen compounds	Carbohydrates and carbohydrate conjugates	Animals
meta_817	L-Gulono-1,4-Lactone	177.041	59.0139	C6H10O6	[M-H]-	Others	Saccharides	3	--	--	--	--	--	--	--	--	--	--	--	--	--
meta_818	L-Glycyl-L-proline	173.092	116.071	C7H12N2O3	[M+H]+	Amino acids and derivatives	Amino acids and derivatives	3	--	--	--	--	--	--	--	--	--	--	--	--	--
meta_819	m-Aminophenylacetylene	118.064	91.0537	C8H7N	[M+H]+	Alkaloids	Alkaloids	1	--	--	--	--	--	--	--	--	--	--	--	--	--
meta_820	16-Methylheptadecanoic acid	283.264	283.26	C18H36O2	[M-H]-	Lipids	Free fatty acids	3	C20356	--	LMFA01020014	Fatty Acyls [FA]	Fatty Acids and Conjugates [FA01]	Branched fatty acids [FA0102]	HMDB0031066	2724-58-5	Organic compounds	Lipids and lipid-like molecules	Fatty Acyls	Fatty acids and conjugates	Animals
meta_821	1-phenyl-7-(4-hydroxyphenyl)-4-ene-3-heptanone	281.155	107.052	C19H20O2	[M+H]+	Others	Ketone compounds	2	--	--	--	--	--	--	--	--	--	--	--	--	--
meta_822	L-Methionine methyl ester	164.074	104.071	C6H13NO2S	[M+H]+	Amino acids and derivatives	Amino acids and derivatives	3	--	--	--	--	--	--	--	--	--	--	--	--	--
meta_823	Syringetin-7-O-glucoside	509.129	347.076	C23H24O13	[M+H]+	Flavonoids	Flavonols	3	--	--	--	--	--	--	--	--	--	--	--	--	--
meta_824	octadecanoic acid pyrrolidide	338.342	338.341	C22H43NO	[M+H]+	Alkaloids	Alkaloids	2	--	--	--	--	--	--	--	--	--	--	--	--	--
meta_825	L-Isoleucyl-L-Aspartate	247.129	86.09	C10H18N2O5	[M+H]+	Amino acids and derivatives	Amino acids and derivatives	1	--	--	--	--	--	--	--	--	--	--	--	--	--
meta_826	2-Hydroxyisocaproic acid	131.071	85.0659	C6H12O3	[M-H]-	Organic acids	Organic acids	3	--	--	LMFA01050381	Fatty Acyls [FA]	Fatty Acids and Conjugates [FA01]	Hydroxy fatty acids [FA0105]	HMDB0000665	498-36-2	Organic compounds	Lipids and lipid-like molecules	Fatty Acyls	Fatty acids and conjugates	Microbe,Animals
meta_827	Pinostrobin Chalcone	271.096	167.034	C16H14O4	[M+H]+	Flavonoids	Chalcones	1	--	--	--	--	--	--	--	--	--	--	--	--	--
meta_828	3-Hydroxybutyric acid	103.04	59.0139	C4H8O3	[M-H]-	Organic acids	Organic acids	3	C03197	--	LMFA01050463	Fatty Acyls [FA]	Fatty Acids and Conjugates [FA01]	Hydroxy fatty acids [FA0105]	HMDB0000442	6168-83-8	Organic compounds	Organic acids and derivatives	Hydroxy acids and derivatives	Beta hydroxy acids and derivatives	Animals
meta_829	D-Glucose 1,6-bisphosphate	338.99	78.9582	C6H14O12P2	[M-H]-	Others	Saccharides	3	C01231	Starch and sucrose metabolism(ko00500);;Metabolic pathways(ko01100)	--	--	--	--	HMDB0003514	10139-18-1	Organic compounds	Organic oxygen compounds	Organooxygen compounds	Carbohydrates and carbohydrate conjugates	Animals
meta_830	Galloyl Methyl gallate	335.041	124	C15H12O9	[M-H]-	Phenolic acids	Phenolic acids	3	--	--	--	--	--	--	--	--	--	--	--	--	--
meta_831	2-Aminoisobutyric acid	104.071	58.0651	C4H9NO2	[M+H]+	Organic acids	Organic acids	2	C03665	--	LMFA01100053	Fatty Acyls [FA]	Fatty Acids and Conjugates [FA01]	Amino fatty acids [FA0110]	HMDB0001906	62-57-7	Organic compounds	Organic acids and derivatives	Carboxylic acids and derivatives	Amino acids, peptides, and analogues	Animals
meta_832	2,3,19-Trihydroxyurs-12-en-28-oic acid (Tormentic acid)	489.358	407.328	C30H48O5	[M+H]+	Terpenoids	Triterpene	1	--	--	--	--	--	--	--	--	--	--	--	--	--
meta_833	Myricanone	357.172	267.103	C21H24O5	[M+H]+	Others	Ketone compounds	1	--	--	--	--	--	--	HMDB0030798	32492-74-3	Organic compounds	Phenylpropanoids and polyketides	Flavonoids	Flavones	Animals,Plants
meta_834	Ferulic acid*	193.051	134.037	C10H10O4	[M-H]-	Phenolic acids	Phenolic acids	1	--	--	--	--	--	--	--	--	--	--	--	--	--
meta_835	Isoferulic Acid*	193.051	134.037	C10H10O4	[M-H]-	Phenolic acids	Phenolic acids	1	--	--	--	--	--	--	--	--	--	--	--	--	--
meta_836	3-Hydroxyurs-12-en-28-oic acid (3-Epiursolic acid)	455.361	455.361	C30H48O3	[M-H]-	Terpenoids	Triterpene	2	--	--	--	--	--	--	--	--	--	--	--	--	--
meta_837	5,12,14-trihydroxy-2,2,10,10-tetramethyl-1,11,13-trioxapentacen-6-one	407.109	209.082	C23H20O7	[M-H]-	Others	Ketone compounds	2	--	--	--	--	--	--	--	--	--	--	--	--	--
meta_838	2-Hydroxymethyl-A(1)-nor-19,24-dihydroxyurs-2,12-dien-28-oic acid (Rosamultic acid)	487.342	405.314	C30H46O5	[M+H]+	Terpenoids	Triterpene	3	--	--	--	--	--	--	--	--	--	--	--	--	--
meta_839	L-α-Glutamyl-L-Glutamic Acid	277.103	148.06	C10H16N2O7	[M+H]+	Amino acids and derivatives	Amino acids and derivatives	3	--	--	--	--	--	--	--	--	--	--	--	--	--
meta_840	3-Indolepropionic acid	190.086	118.065	C11H11NO2	[M+H]+	Alkaloids	Plumerane	2	C22236	--	--	--	--	--	HMDB0002302	830-96-6	Organic compounds	Organoheterocyclic compounds	Indoles and derivatives	Indolyl carboxylic acids and derivatives	Animals,Plants
meta_841	p-Coumaraldehyde	147.045	129.035	C9H8O2	[M-H]-	Phenolic acids	Phenolic acids	3	C05608	Phenylpropanoid biosynthesis(ko00940);;Biosynthesis of phenylpropanoids(ko01061);;Metabolic pathways(ko01100);;Biosynthesis of secondary metabolites(ko01110)	--	--	--	--	HMDB0040986	20711-53-9	Organic compounds	Phenylpropanoids and polyketides	Cinnamaldehydes	_	Animals,Plants
meta_842	N-Acetyl-D-mannosamine	222.097	138.055	C8H15NO6	[M+H]+	Others	Saccharides	3	C00645	--	--	--	--	--	HMDB0001129	7772-94-3	Organic compounds	Organic oxygen compounds	Organooxygen compounds	Carbohydrates and carbohydrate conjugates	Animals
meta_843	Laricitrin-3-O-glucoside	495.113	333.068	C22H22O13	[M+H]+	Flavonoids	Flavonols	3	--	--	--	--	--	--	--	--	--	--	--	--	--
meta_844	L-Serine	106.05	70.0287	C3H7NO3	[M+H]+	Amino acids and derivatives	Amino acids and derivatives	3	C00065	Glycine, serine and threonine metabolism(ko00260);;Monobactam biosynthesis(ko00261);;Cysteine and methionine metabolism(ko00270);;Cyanoamino acid metabolism(ko00460);;D-Amino acid metabolism(ko00470);;Glycerophospholipid metabolism(ko00564);;Sphingolipid metabolism(ko00600);;Glyoxylate and dicarboxylate metabolism(ko00630);;Methane metabolism(ko00680);;Sulfur metabolism(ko00920);;Aminoacyl-tRNA b…	--	--	--	--	HMDB0000187	56-45-1	Organic compounds	Organic acids and derivatives	Carboxylic acids and derivatives	Amino acids, peptides, and analogues	Microbe,Animals
meta_845	10-Hydroxyligustroside	541.193	137.062	C25H32O13	[M+H]+	Terpenoids	Monoterpenoids	2	--	--	--	--	--	--	--	--	--	--	--	--	--
meta_846	Quercetin-4'-O-glucuronide	477.067	301.037	C21H18O13	[M-H]-	Flavonoids	Flavonols	1	--	--	--	--	--	--	--	--	--	--	--	--	--
meta_847	Hesperetin-5,7-di-O-glucoside	625.177	565.3	C28H34O16	[M-H]-	Flavonoids	Flavanones	3	--	--	--	--	--	--	--	--	--	--	--	--	--
meta_848	Vescalagin	935.084	633.074	C41H26O26	[M+H]+	Tannins	Tannin	2	--	--	--	--	--	--	--	--	--	--	--	--	--
meta_849	L-Tyramine	138.091	103.054	C8H11NO	[M+H]+	Alkaloids	Alkaloids	3	--	--	--	--	--	--	--	--	--	--	--	--	--
meta_850	Maplexin D (2,4-Di-O-Galloyl-1,5-Anhydro-D-Glucitol)*	467.083	169.014	C20H20O13	[M-H]-	Phenolic acids	Phenolic acids	2	--	--	--	--	--	--	--	--	--	--	--	--	--
meta_851	3,7-Di-O-methylquercetin	329.067	314.043	C17H14O7	[M-H]-	Flavonoids	Flavonols	3	C01265	Flavone and flavonol biosynthesis(ko00944);;Biosynthesis of secondary metabolites(ko01110)	LMPK12112731	Polyketides [PK]	Flavonoids [PK12]	Flavones and Flavonols [PK1211]	HMDB0029263	2068-02-02	Organic compounds	Phenylpropanoids and polyketides	Flavonoids	O-methylated flavonoids	Animals,Plants
meta_852	Methyl dioxindole-3-acetate	222.075	130.064	C11H11NO4	[M+H]+	Alkaloids	Plumerane	1	--	--	--	--	--	--	HMDB0038991	--	Organic compounds	Organoheterocyclic compounds	Indoles and derivatives	Indolyl carboxylic acids and derivatives	Animals
meta_853	Daminozide	161.091	143.081	C6H12N2O3	[M+H]+	Alkaloids	Alkaloids	2	C10996	--	--	--	--	--	HMDB0250838	1596-84-5	Organic compounds	Lipids and lipid-like molecules	Fatty Acyls	Fatty acids and conjugates	Animals
meta_854	D-Panose	503.162	179.055	C18H32O16	[M-H]-	Others	Saccharides	3	--	--	--	--	--	--	--	--	--	--	--	--	--
meta_855	Caffeoyl-p-coumaroyltartaric acid	457.078	295.045	C22H18O11	[M-H]-	Phenolic acids	Phenolic acids	3	--	--	--	--	--	--	--	--	--	--	--	--	--
meta_856	1-Hydroxypinoresinol-4'-O-Glucoside*	535.182	373.125	C26H32O12	[M-H]-	Lignans and Coumarins	Lignans	3	--	--	--	--	--	--	--	--	--	--	--	--	--
meta_857	N(6),N(6)-Dimethyl-L-lysine	175.121	70.0658	C8H18N2O2	[M+H]+	Amino acids and derivatives	Amino acids and derivatives	2	--	--	--	--	--	--	--	--	--	--	--	--	--
meta_858	4-Methoxyphenylpropionic acid	179.071	146.038	C10H12O3	[M-H]-	Phenolic acids	Phenolic acids	3	--	--	--	--	--	--	--	--	--	--	--	--	--
meta_859	Dihydromyricetin-3-O-glucoside	481.135	319.084	C21H22O13	[M-H]-	Flavonoids	Flavanonols	2	--	--	--	--	--	--	--	--	--	--	--	--	--
meta_860	5,6-Dihydrouracil	115.05	98.0239	C4H6N2O2	[M+H]+	Nucleotides and derivatives	Nucleotides and derivatives	3	C00429	Pyrimidine metabolism(ko00240);;beta-Alanine metabolism(ko00410);;Pantothenate and CoA biosynthesis(ko00770);;Metabolic pathways(ko01100)	--	--	--	--	HMDB0000076	504-07-4	Organic compounds	Organoheterocyclic compounds	Diazines	Pyrimidines and pyrimidine derivatives	Animals
meta_861	Isosakuranetin-7-O-glucoside (Isosakuranin)	449.144	287.099	C22H24O10	[M+H]+	Flavonoids	Flavonols	3	--	--	--	--	--	--	--	--	--	--	--	--	--
meta_862	4',5-Dihydroxy-3,3',7-Trimethoxyflavone; Pachypodol	345.096	315.047	C18H16O7	[M+H]+	Flavonoids	Flavones	2	--	--	--	--	--	--	--	--	--	--	--	--	--
meta_863	Digalloylglucose	483.078	169.049	C20H20O14	[M-H]-	Phenolic acids	Phenolic acids	2	--	--	--	--	--	--	--	--	--	--	--	--	--
meta_864	4-hydroxyphenyl acrylaldehyde	165.053	119.051	C9H8O3	[M+H]+	Others	Aldehyde compounds	3	--	--	--	--	--	--	--	--	--	--	--	--	--
meta_865	Fraxetin-8-O-glucoside (Fraxin)	369.086	207.032	C16H18O10	[M-H]-	Lignans and Coumarins	Coumarins	2	--	--	--	--	--	--	--	--	--	--	--	--	--
meta_866	3-[(1-Carboxyvinyl)oxy]benzoic acid	207.03	119.053	C10H8O5	[M-H]-	Phenolic acids	Phenolic acids	3	--	--	--	--	--	--	--	--	--	--	--	--	--
meta_867	LysoPA 16:0	409.236	152.996	C19H39O7P	[M-H]-	Lipids	Glycerol ester	3	--	--	--	--	--	--	--	--	--	--	--	--	--
meta_868	Procyanidin B4	577.135	407.076	C30H26O12	[M-H]-	Tannins	Proanthocyanidins	2	C10238	--	LMPK12030004	Polyketides [PK]	Flavonoids [PK12]	Proanthocyanidins [PK1203]	HMDB0013690	4852-22-6	Organic compounds	Phenylpropanoids and polyketides	Flavonoids	Biflavonoids and polyflavonoids	Animals
meta_869	3,4-Secodammara-4(28),20,24-trien-3,26-dioic acid(ISO1)	471.345	201.146	C30H46O4	[M+H]+	Terpenoids	Triterpene	2	--	--	--	--	--	--	--	--	--	--	--	--	--
meta_870	Caffeoyl(p-Hydroxybenzoyl)tartaric acid	431.06	137.03	C20H16O11	[M-H]-	Phenolic acids	Phenolic acids	2	--	--	--	--	--	--	--	--	--	--	--	--	--
meta_871	L-Threonine	120.066	74.0601	C4H9NO3	[M+H]+	Amino acids and derivatives	Amino acids and derivatives	3	C00188	Glycine, serine and threonine metabolism(ko00260);;Monobactam biosynthesis(ko00261);;Valine, leucine and isoleucine biosynthesis(ko00290);;D-Amino acid metabolism(ko00470);;Porphyrin metabolism(ko00860);;Aminoacyl-tRNA biosynthesis(ko00970);;Biosynthesis of plant secondary metabolites(ko01060);;Metabolic pathways(ko01100);;Biosynthesis of secondary metabolites(ko01110);;Microbial metabolism in di…	--	--	--	--	HMDB0000167	72-19-5	Organic compounds	Organic acids and derivatives	Carboxylic acids and derivatives	Amino acids, peptides, and analogues	Microbe,Animals
meta_872	Gallic Acid Ethyl Ester; Ethyl gallate	197.046	124.016	C9H10O5	[M-H]-	Phenolic acids	Phenolic acids	3	--	--	--	--	--	--	--	--	--	--	--	--	--
meta_873	Piperidine	86.0964	69.0698	C5H11N	[M+H]+	Alkaloids	Piperidine alkaloids	3	C01746	Tropane, piperidine and pyridine alkaloid biosynthesis(ko00960);;Protein digestion and absorption(ko04974)	--	--	--	--	HMDB0034301	110-89-4	Organic compounds	Organoheterocyclic compounds	Piperidines	_	Microbe,Animals
meta_874	D-Fructose 6-Phosphate	259.022	96.9688	C6H13O9P	[M-H]-	Others	Saccharides	1	--	--	--	--	--	--	--	--	--	--	--	--	--
meta_875	13(s)-hydroperoxy-(9z,11e,15z)-octadecatrienoic acid	309.205	227.203	C18H30O4	[M-H]-	Lipids	Free fatty acids	3	--	--	--	--	--	--	--	--	--	--	--	--	--
meta_876	2-Aminoethylphosphonate	126.031	96.9696	C2H8NO3P	[M+H]+	Others	Others	3	C03557	Phosphonate and phosphinate metabolism(ko00440);;Metabolic pathways(ko01100);;Microbial metabolism in diverse environments(ko01120);;ABC transporters(ko02010)	--	--	--	--	HMDB0011747	2041-14-7	Organic compounds	Organic acids and derivatives	Organic phosphonic acids and derivatives	Organic phosphonic acids	Animals
meta_877	Trimethyllysine	189.16	84.0803	C9H20N2O2	[M+H]+	Amino acids and derivatives	Amino acids and derivatives	3	C03793	Lysine degradation(ko00310);;Metabolic pathways(ko01100)	--	--	--	--	HMDB0001325	19253-88-4	Organic compounds	Organic acids and derivatives	Carboxylic acids and derivatives	Amino acids, peptides, and analogues	Animals
meta_878	Methyl Anthranilate	152.071	120.044	C8H9NO2	[M+H]+	Phenolic acids	Phenolic acids	3	--	--	--	--	--	--	--	--	--	--	--	--	--
meta_879	Kaempferol-3-O-sophoroside	609.146	285.039	C27H30O16	[M-H]-	Flavonoids	Flavonols	3	--	--	--	--	--	--	--	--	--	--	--	--	--
meta_880	N1,N8-Bis(sinapoyl)spermidine	558.281	207.065	C29H39N3O8	[M+H]+	Alkaloids	Phenolamine	3	--	--	--	--	--	--	--	--	--	--	--	--	--
meta_881	Kaempferol-3-O-(4''-p-coumaroyl)rhamnoside	579.15	287.056	C30H26O12	[M+H]+	Flavonoids	Flavonols	1	--	--	--	--	--	--	--	--	--	--	--	--	--
meta_882	24-p-Coumaroyloxy-2,3-dihydroxyurs-12-en-28-oic acid (Guavacoumaric acid)(ISO4)	635.392	453.334	C39H54O7	[M+H]+	Terpenoids	Triterpene	2	--	--	--	--	--	--	--	--	--	--	--	--	--
meta_883	Homoarginine	189.135	144.102	C7H16N4O2	[M+H]+	Amino acids and derivatives	Amino acids and derivatives	3	C01924	--	--	--	--	--	HMDB0000670	156-86-5	Organic compounds	Organic acids and derivatives	Carboxylic acids and derivatives	Amino acids, peptides, and analogues	Animals
meta_884	Monogalloyl-diglucose	493.12	169.014	C19H26O15	[M-H]-	Phenolic acids	Phenolic acids	3	--	--	--	--	--	--	--	--	--	--	--	--	--
meta_885	Glutathione reduced form	306.077	143.046	C10H17N3O6S	[M-H]-	Amino acids and derivatives	Amino acids and derivatives	2	--	--	--	--	--	--	--	--	--	--	--	--	--
meta_886	Quercetin-3-O-rutinoside (Rutin)*	611.158	303.051	C27H30O16	[M+H]+	Flavonoids	Flavonols	2	--	--	--	--	--	--	--	--	--	--	--	--	--
meta_887	Quercetin-3-O-(2''-O-Xylosyl)rutinoside	743.201	449.1	C32H38O20	[M+H]+	Flavonoids	Flavonols	3	--	--	--	--	--	--	--	--	--	--	--	--	--
meta_888	N-Feruloylserotonin	353.15	177.055	C20H20N2O4	[M+H]+	Alkaloids	Plumerane	3	--	--	--	--	--	--	HMDB0032759	68573-23-9	Organic compounds	Organoheterocyclic compounds	Indoles and derivatives	Tryptamines and derivatives	Animals,Plants
meta_889	2,4-Dihydroxyquinoline	162.055	116.049	C9H7NO2	[M+H]+	Alkaloids	Quinoline alkaloids	3	C16716	Biosynthesis of various alkaloids(ko00996);;Biosynthesis of alkaloids derived from shikimate pathway(ko01063)	--	--	--	--	HMDB0245468	86-95-3	Organic compounds	Organoheterocyclic compounds	Quinolines and derivatives	Quinolones and derivatives	Animals,Plants,Microbe
meta_890	2-Methylglutaric acid	145.051	101.061	C6H10O4	[M-H]-	Organic acids	Organic acids	3	--	--	LMFA01170084	Fatty Acyls [FA]	Fatty Acids and Conjugates [FA01]	Dicarboxylic acids [FA0117]	HMDB0000422	617-62-9	Organic compounds	Lipids and lipid-like molecules	Fatty Acyls	Fatty acids and conjugates	Microbe,Animals
meta_891	Adipic Acid	145.051	101.061	C6H10O4	[M-H]-	Organic acids	Organic acids	3	--	--	--	--	--	--	--	--	--	--	--	--	--
meta_892	Esculin (6,7-Dihydroxycoumarin-6-O-glucoside)	339.072	177.019	C15H16O9	[M-H]-	Lignans and Coumarins	Coumarins	3	--	--	--	--	--	--	--	--	--	--	--	--	--
meta_893	2,6-Diaminooimelic acid	191.103	128.071	C7H14N2O4	[M+H]+	Organic acids	Organic acids	3	--	--	--	--	--	--	--	--	--	--	--	--	--
meta_894	L-Homocystine	269.062	136.043	C8H16N2O4S2	[M+H]+	Amino acids and derivatives	Amino acids and derivatives	3	C01817	--	--	--	--	--	HMDB0000676	626-72-2	Organic compounds	Organic acids and derivatives	Carboxylic acids and derivatives	Amino acids, peptides, and analogues	Animals
meta_895	1,2,6-Tri-O-galloyl-β-D-glucose*	635.091	169.014	C27H24O18	[M-H]-	Phenolic acids	Phenolic acids	2	--	--	--	--	--	--	--	--	--	--	--	--	--
meta_896	1,3,6-Tri-O-galloyl-β-D-glucose*	635.089	169.014	C27H24O18	[M-H]-	Phenolic acids	Phenolic acids	2	--	--	--	--	--	--	--	--	--	--	--	--	--
meta_897	1,4,6-Tri-O-galloyl-β-D-glucose*	635.089	169.014	C27H24O18	[M-H]-	Phenolic acids	Phenolic acids	2	--	--	--	--	--	--	--	--	--	--	--	--	--
meta_898	1-Linoleoylglycerol*	355.284	263.237	C21H38O4	[M+H]+	Lipids	Glycerol ester	2	--	--	--	--	--	--	--	--	--	--	--	--	--
meta_899	3,19,23-Trihydroxyurs-12-en-28-oic acid (Barbinervic acid)(ISO1)	489.356	407.334	C30H48O5	[M+H]+	Terpenoids	Triterpene	2	--	--	--	--	--	--	--	--	--	--	--	--	--
meta_900	3'-O-Methyl-epicatechin	305.102	139.037	C16H16O6	[M+H]+	Flavonoids	Flavanols	2	--	--	--	--	--	--	--	--	--	--	--	--	--
meta_901	2',4'-Dihydroxyacetophenone*	151.04	109.029	C8H8O3	[M-H]-	Phenolic acids	Phenolic acids	1	--	--	--	--	--	--	--	--	--	--	--	--	--
meta_902	Succinic semialdehyde	101.024	55.0184	C4H6O3	[M-H]-	Organic acids	Organic acids	3	C00232	Alanine, aspartate and glutamate metabolism(ko00250);;Tyrosine metabolism(ko00350);;Butanoate metabolism(ko00650);;Carbon fixation pathways in prokaryotes(ko00720);;Vitamin B6 metabolism(ko00750);;Nicotinate and nicotinamide metabolism(ko00760);;Metabolic pathways(ko01100);;Microbial metabolism in diverse environments(ko01120);;Carbon metabolism(ko01200);;Quorum sensing(ko02024)	LMFA06000118	Fatty Acyls [FA]	Fatty aldehydes [FA06]	-	HMDB0001259	692-29-5	Organic compounds	Lipids and lipid-like molecules	Fatty Acyls	Fatty acids and conjugates	Microbe,Animals
meta_903	Spermidine	146.165	72.0808	C7H19N3	[M+H]+	Alkaloids	Alkaloids	3	C00315	Arginine and proline metabolism(ko00330);;beta-Alanine metabolism(ko00410);;Glutathione metabolism(ko00480);;Phenylpropanoid biosynthesis(ko00940);;Biosynthesis of siderophore group nonribosomal peptides(ko01053);;Metabolic pathways(ko01100);;ABC transporters(ko02010);;Bile secretion(ko04976)	--	--	--	--	HMDB0001257	124-20-9	Organic compounds	Organic nitrogen compounds	Organonitrogen compounds	Amines	Microbe,Animals,Plants
meta_904	2,5-dihydroxyphenylethanone*	151.04	109.027	C8H8O3	[M-H]-	Phenolic acids	Phenolic acids	1	--	--	--	--	--	--	--	--	--	--	--	--	--
meta_905	Dopamine	154.086	137.06	C8H11NO2	[M+H]+	Alkaloids	Phenolamine	3	C03758	Tyrosine metabolism(ko00350);;Isoquinoline alkaloid biosynthesis(ko00950);;Betalain biosynthesis(ko00965);;Biosynthesis of plant secondary metabolites(ko01060);;Biosynthesis of alkaloids derived from shikimate pathway(ko01063);;Metabolic pathways(ko01100);;Biosynthesis of secondary metabolites(ko01110);;cAMP signaling pathway(ko04024);;Neuroactive ligand-receptor interaction(ko04080);;Gap junctio…	--	--	--	--	HMDB0000073	62-31-7	Organic compounds	Benzenoids	Phenols	Benzenediols	Animals,Plants
meta_906	Coniferaldehyde	179.07	91.0555	C10H10O3	[M+H]+	Phenolic acids	Phenolic acids	2	C02666	Phenylpropanoid biosynthesis(ko00940);;Biosynthesis of phenylpropanoids(ko01061);;Metabolic pathways(ko01100);;Biosynthesis of secondary metabolites(ko01110)	--	--	--	--	HMDB0141782	20649-42-7	Organic compounds	Benzenoids	Phenols	Methoxyphenols	Microbe,Animals,Plants
meta_907	D-Erythrose-4-phosphate	199.002	78.9585	C4H9O7P	[M-H]-	Others	Saccharides	3	C00279	Pentose phosphate pathway(ko00030);;Phenylalanine, tyrosine and tryptophan biosynthesis(ko00400);;Carbon fixation in photosynthetic organisms(ko00710);;Vitamin B6 metabolism(ko00750);;Biosynthesis of various other secondary metabolites(ko00997);;Biosynthesis of various antibiotics(ko00998);;Biosynthesis of plant secondary metabolites(ko01060);;Biosynthesis of phenylpropanoids(ko01061);;Biosynthes…	--	--	--	--	HMDB0001321	585-18-2	Organic compounds	Organic oxygen compounds	Organooxygen compounds	Carbohydrates and carbohydrate conjugates	Microbe,Animals
meta_908	1-Octadecanol	269.285	209.226	C18H38O	[M-H]-	Lipids	Free fatty acids	3	D01924	--	LMFA05000085	Fatty Acyls [FA]	Fatty alcohols [FA05]	-	HMDB0002350	112-92-5	Organic compounds	Lipids and lipid-like molecules	Fatty Acyls	Fatty alcohols	Animals,Plants
meta_909	L-Cystine	241.031	151.983	C6H12N2O4S2	[M+H]+	Amino acids and derivatives	Amino acids and derivatives	3	--	--	--	--	--	--	--	--	--	--	--	--	--
meta_910	Cis-Coutaric acid	295.046	163.042	C13H12O8	[M-H]-	Phenolic acids	Phenolic acids	3	--	--	--	--	--	--	--	--	--	--	--	--	--
meta_911	glucoacetosyringone	357.119	135.04	C16H22O9	[M-H]-	Phenolic acids	Phenolic acids	3	--	--	--	--	--	--	--	--	--	--	--	--	--
meta_912	4-Hydroxybenzoic acid	137.024	93.0346	C7H6O3	[M-H]-	Phenolic acids	Phenolic acids	3	--	--	--	--	--	--	--	--	--	--	--	--	--
meta_913	Kaempferol-7-O-glucoside*	447.093	285.041	C21H20O11	[M-H]-	Flavonoids	Flavonols	3	--	--	--	--	--	--	--	--	--	--	--	--	--
meta_914	Kaempferol-3-O-galactoside (Trifolin)*	447.093	285.041	C21H20O11	[M-H]-	Flavonoids	Flavonols	3	--	--	--	--	--	--	--	--	--	--	--	--	--
meta_915	Majoroside	387.13	225.07	C17H24O10	[M-H]-	Terpenoids	Monoterpenoids	2	--	--	--	--	--	--	--	--	--	--	--	--	--
meta_916	L-Leucine*	132.102	86.0964	C6H13NO2	[M+H]+	Amino acids and derivatives	Amino acids and derivatives	1	--	--	--	--	--	--	--	--	--	--	--	--	--
meta_917	Epigallocatechin-3-gallate	457.078	169.014	C22H18O11	[M-H]-	Flavonoids	Flavanols	1	C09731	AMPK signaling pathway(ko04152)	LMPK12030005	Polyketides [PK]	Flavonoids [PK12]	Proanthocyanidins [PK1203]	HMDB0003153	989-51-5	Organic compounds	Phenylpropanoids and polyketides	Flavonoids	Flavans	Animals
meta_918	Chlorogenic acid methyl ester	367.103	190.9	C17H20O9	[M-H]-	Phenolic acids	Phenolic acids	3	--	--	--	--	--	--	--	--	--	--	--	--	--
meta_919	D-Glucoronic acid	193.035	72.9931	C6H10O7	[M-H]-	Others	Saccharides	3	--	--	--	--	--	--	--	--	--	--	--	--	--
meta_920	Dihydrokaempferide	303.087	229.083	C16H14O6	[M+H]+	Flavonoids	Flavanonols	3	--	--	--	--	--	--	--	--	--	--	--	--	--
meta_921	2-Isopropylmalic Acid	175.061	115.044	C7H12O5	[M-H]-	Organic acids	Organic acids	2	--	--	--	--	--	--	--	--	--	--	--	--	--
meta_922	L-Lysine	147.113	84.0808	C6H14N2O2	[M+H]+	Amino acids and derivatives	Amino acids and derivatives	2	--	--	--	--	--	--	--	--	--	--	--	--	--
meta_923	Frambinone	165.09	91.0528	C10H12O2	[M+H]+	Others	Ketone compounds	2	--	--	--	--	--	--	HMDB0033723	5471-51-2	Organic compounds	Benzenoids	Phenols	1-hydroxy-2-unsubstituted benzenoids	Microbe,Animals,Plants
meta_924	Lactobiose	341.109	89.0246	C12H22O11	[M-H]-	Others	Saccharides	1	--	--	--	--	--	--	--	--	--	--	--	--	--
meta_925	Benzyl-(2''-O-xylosyl)glucoside	401.144	269.104	C18H26O10	[M-H]-	Phenolic acids	Phenolic acids	3	--	--	--	--	--	--	--	--	--	--	--	--	--
meta_926	N,N-Dimethyl-5-methoxytryptamine	219.15	174.092	C13H18N2O	[M+H]+	Alkaloids	Plumerane	2	C08309	--	--	--	--	--	HMDB0002004	1019-45-0	Organic compounds	Organoheterocyclic compounds	Indoles and derivatives	Tryptamines and derivatives	Animals,Plants
meta_927	Melibiose	341.109	113.022	C12H22O11	[M-H]-	Others	Saccharides	1	--	--	--	--	--	--	--	--	--	--	--	--	--
meta_928	Quercetin-3-O-glucoside-7-O-rhamnoside*	611.161	303.052	C27H30O16	[M+H]+	Flavonoids	Flavonols	2	--	--	--	--	--	--	--	--	--	--	--	--	--
meta_929	3,4-Cycloopen-cycloaltin-4(29),25-diene-24(R)-hydroxy-3-carboxylic acid	455.353	455.353	C30H48O3	[M-H]-	Terpenoids	Triterpene	2	--	--	--	--	--	--	--	--	--	--	--	--	--
meta_930	Isorhamnetin-3-O-(2''-O-xylosyl)glucoside	611.16	317.06	C27H30O16	[M+H]+	Flavonoids	Flavonols	3	--	--	--	--	--	--	--	--	--	--	--	--	--
meta_931	9-Hydroperoxy-10E,12,15Z-octadecatrienoic acid	309.207	209.054	C18H30O4	[M-H]-	Lipids	Free fatty acids	3	--	--	--	--	--	--	--	--	--	--	--	--	--
meta_932	N-Acetyl-L-leucine	174.113	86.0964	C8H15NO3	[M+H]+	Amino acids and derivatives	Amino acids and derivatives	3	C02710	--	--	--	--	--	HMDB0011756	1188-21-2	Organic compounds	Organic acids and derivatives	Carboxylic acids and derivatives	Amino acids, peptides, and analogues	Animals
meta_933	Cinnamic acid	147.045	103.055	C9H8O2	[M-H]-	Phenolic acids	Phenolic acids	3	C10438	--	--	--	--	--	HMDB0000567	102-94-3	Organic compounds	Phenylpropanoids and polyketides	Cinnamic acids and derivatives	Cinnamic acids	Animals,Plants
meta_934	8-Azaguanine	153.052	136.026	C4H4N6O	[M+H]+	Nucleotides and derivatives	Nucleotides and derivatives	3	--	--	--	--	--	--	HMDB0247422	134-58-7	Organic compounds	Organoheterocyclic compounds	Triazolopyrimidines	_	Animals,Microbe
meta_935	1,6-Di-O-caffeoyl-β-D-glucose	503.12	179.035	C24H24O12	[M-H]-	Phenolic acids	Phenolic acids	3	--	--	--	--	--	--	--	--	--	--	--	--	--
meta_936	2-(Formylamino)benzoic acid	164.035	120.045	C8H7NO3	[M-H]-	Phenolic acids	Phenolic acids	3	C05653	Tryptophan metabolism(ko00380);;Metabolic pathways(ko01100)	--	--	--	--	HMDB0004089	3342-77-6	Organic compounds	Benzenoids	Benzene and substituted derivatives	Benzoic acids and derivatives	Microbe,Animals
meta_937	N-Monomethyl-L-arginine	189.134	70.0652	C7H16N4O2	[M+H]+	Amino acids and derivatives	Amino acids and derivatives	3	C03884	--	--	--	--	--	HMDB0029416	17035-90-4	Organic compounds	Organic acids and derivatives	Carboxylic acids and derivatives	Amino acids, peptides, and analogues	Animals
meta_938	Galactinol	341.109	179.056	C12H22O11	[M-H]-	Others	Saccharides	1	--	--	--	--	--	--	--	--	--	--	--	--	--
meta_939	Anthranilic Acid	138.055	92.0495	C7H7NO2	[M+H]+	Phenolic acids	Phenolic acids	3	--	--	--	--	--	--	--	--	--	--	--	--	--
meta_940	3-Indoleacetonitrile	157.076	130.065	C10H8N2	[M+H]+	Alkaloids	Plumerane	3	C02938	Tryptophan metabolism(ko00380);;Metabolic pathways(ko01100)	--	--	--	--	HMDB0006524	771-51-7	Organic compounds	Organoheterocyclic compounds	Indoles and derivatives	Indoles	Animals,Plants
meta_941	Maltitol	343.125	89.0254	C12H24O11	[M-H]-	Others	Saccharides	2	--	--	--	--	--	--	HMDB0002928	585-88-6	Organic compounds	Lipids and lipid-like molecules	Fatty Acyls	Fatty acyl glycosides	Animals
meta_942	7-hydroxy-4-methoxyphenanthrene-2-O-glucoside	385.126	205.054	C21H22O7	[M-H]-	Quinones	PhenAnthraquinones	1	--	--	--	--	--	--	--	--	--	--	--	--	--
meta_943	6-C-MethylKaempferol-3-glucoside	463.123	301.078	C22H22O11	[M+H]+	Flavonoids	Flavones	2	--	--	--	--	--	--	--	--	--	--	--	--	--
meta_944	2,2-Dimethylsuccinic acid	145.062	109.041	C6H10O4	[M-H]-	Organic acids	Organic acids	2	--	--	LMFA01170080	Fatty Acyls [FA]	Fatty Acids and Conjugates [FA01]	Dicarboxylic acids [FA0117]	HMDB0002074	597-43-3	Organic compounds	Lipids and lipid-like molecules	Fatty Acyls	Fatty acids and conjugates	Animals
meta_945	Quercetagetin; 3,3',4',5,6,7-Hexahydroxyflavone	319.047	273.04	C15H10O8	[M+H]+	Flavonoids	Flavonols	2	--	--	--	--	--	--	--	--	--	--	--	--	--
meta_946	L-Alanine	88.0404	71.0124	C3H7NO2	[M-H]-	Amino acids and derivatives	Amino acids and derivatives	3	C01401	Cyanoamino acid metabolism(ko00460);;Metabolic pathways(ko01100)	--	--	--	--	HMDB0062251	302-72-7	Organic compounds	Organic acids and derivatives	Carboxylic acids and derivatives	Amino acids, peptides, and analogues	Animals
meta_947	Picein (4-Acetylphenyl-glucoside)	297.098	135.065	C14H18O7	[M-H]-	Phenolic acids	Phenolic acids	2	--	--	--	--	--	--	--	--	--	--	--	--	--
meta_948	5-Aminoimidazole ribonucleotide	296.067	104.108	C8H14N3O7P	[M+H]+	Nucleotides and derivatives	Nucleotides and derivatives	1	C03373	Purine metabolism(ko00230);;Thiamine metabolism(ko00730);;Porphyrin metabolism(ko00860);;Metabolic pathways(ko01100);;Biosynthesis of secondary metabolites(ko01110);;Biosynthesis of cofactors(ko01240)	--	--	--	--	HMDB0001235	25635-88-5	Organic compounds	Organic oxygen compounds	Organooxygen compounds	Carbohydrates and carbohydrate conjugates	Microbe,Animals
meta_949	N6-Acetyl-L-lysine	189.123	126.091	C8H16N2O3	[M+H]+	Amino acids and derivatives	Amino acids and derivatives	3	C02727	Lysine degradation(ko00310);;Metabolic pathways(ko01100)	--	--	--	--	HMDB0000206	692-04-6	Organic compounds	Organic acids and derivatives	Carboxylic acids and derivatives	Amino acids, peptides, and analogues	Animals
meta_950	1-Hydroxypinoresinol-1-O-Glucoside*	535.182	373.129	C26H32O12	[M-H]-	Lignans and Coumarins	Lignans	3	--	--	--	--	--	--	--	--	--	--	--	--	--
meta_951	N-benzylformamide	136.071	91.0544	C8H9NO	[M+H]+	Alkaloids	Alkaloids	1	C15561	--	--	--	--	--	HMDB0304423	6343-54-0	Organic compounds	Benzenoids	Benzene and substituted derivatives	_	Animals
meta_952	Methyl 2,4-dihydroxyphenylacetate	181.051	135.045	C9H10O4	[M-H]-	Phenolic acids	Phenolic acids	3	--	--	--	--	--	--	--	--	--	--	--	--	--
meta_953	Abscisic acid D-glucopyranosyl ester	427.196	247.132	C21H30O9	[M+H]+	Others	Others	1	--	--	--	--	--	--	--	--	--	--	--	--	--
meta_954	12-Hydroxydodecanoic acid	215.165	169.159	C12H24O3	[M-H]-	Lipids	Free fatty acids	3	--	--	--	--	--	--	--	--	--	--	--	--	--
meta_955	Pyridoxine-5'-O-glucoside	332.134	152.072	C14H21NO8	[M+H]+	Others	Vitamin	3	--	--	--	--	--	--	--	--	--	--	--	--	--
meta_956	L-Azetidine-2-carboxylic acid	102.055	56.0497	C4H7NO2	[M+H]+	Alkaloids	Alkaloids	3	--	--	--	--	--	--	HMDB0029615	2133-34-8	Organic compounds	Organic acids and derivatives	Carboxylic acids and derivatives	Amino acids, peptides, and analogues	Animals
meta_957	3-O-p-Coumaroylquinic acid*	337.093	191.056	C16H18O8	[M-H]-	Phenolic acids	Phenolic acids	3	--	--	--	--	--	--	--	--	--	--	--	--	--
meta_958	5-O-p-Coumaroylquinic acid*	337.093	191.056	C16H18O8	[M-H]-	Phenolic acids	Phenolic acids	3	--	--	--	--	--	--	--	--	--	--	--	--	--
meta_959	Robinetin	303.052	257.046	C15H10O7	[M+H]+	Flavonoids	Flavonols	1	C10177	--	LMPK12111577	Polyketides [PK]	Flavonoids [PK12]	Flavones and Flavonols [PK1211]	--	--	--	--	--	--	--
meta_960	Hispidulin-8-C-(2''-O-xylosyl)glucoside	595.17	463.13	C27H30O15	[M+H]+	Flavonoids	Flavones	3	--	--	--	--	--	--	--	--	--	--	--	--	--
meta_961	Quercetin-3-O-(4''-O-glucosyl)rhamnoside*	611.16	303.05	C27H30O16	[M+H]+	Flavonoids	Flavonols	2	--	--	--	--	--	--	--	--	--	--	--	--	--
meta_962	Dodecanedioic aicd	229.144	211.134	C12H22O4	[M-H]-	Lipids	Free fatty acids	2	--	--	--	--	--	--	--	--	--	--	--	--	--
meta_963	5,4'-Dihydroxy-3,7-dimethoxyflavone(Kumatakenin)	313.072	283.025	C17H14O6	[M-H]-	Flavonoids	Flavonols	3	--	--	--	--	--	--	--	--	--	--	--	--	--
meta_964	Menadiol Diacetate	259.096	175.077	C15H14O4	[M+H]+	Others	Vitamin	3	--	--	--	--	--	--	--	--	--	--	--	--	--
meta_965	Procyanidin C1 3'-O-gallate	1019.22	731.161	C52H42O22	[M+H]+	Tannins	Proanthocyanidins	2	--	--	--	--	--	--	--	--	--	--	--	--	--
meta_966	Glucarate O-Phosphoric acid	288.997	96.9696	C6H11PO11	[M-H]-	Others	Saccharides	3	--	--	--	--	--	--	--	--	--	--	--	--	--
meta_967	L-Isoleucine*	132.102	86.0964	C6H13NO2	[M+H]+	Amino acids and derivatives	Amino acids and derivatives	1	--	--	--	--	--	--	--	--	--	--	--	--	--
meta_968	Dehydrololiolide	195.096	107.05	C11H14O3	[M+H]+	Terpenoids	Terpene	2	--	--	--	--	--	--	--	--	--	--	--	--	--
meta_969	2-O-Caffeoylmalic acid	295.046	179.035	C13H12O8	[M-H]-	Phenolic acids	Phenolic acids	2	--	--	--	--	--	--	--	--	--	--	--	--	--
meta_970	3-Ureidopropionic Acid	131.046	70.0297	C4H8N2O3	[M-H]-	Organic acids	Organic acids	1	--	--	--	--	--	--	--	--	--	--	--	--	--
meta_971	Procyanidin C1	865.198	577.138	C45H38O18	[M-H]-	Tannins	Proanthocyanidins	1	C17624	--	--	--	--	--	HMDB0038370	37064-30-5	Organic compounds	Phenylpropanoids and polyketides	Flavonoids	Biflavonoids and polyflavonoids	Animals
meta_972	Roseoside	385.187	223.135	C19H30O8	[M-H]-	Others	Ketone compounds	1	--	--	--	--	--	--	--	--	--	--	--	--	--
meta_973	4-Hydroxybenzaldehyde	121.029	92.0268	C7H6O2	[M-H]-	Phenolic acids	Phenolic acids	3	C00633	Bisphenol degradation(ko00363);;Toluene degradation(ko00623);;Aminobenzoate degradation(ko00627);;Biosynthesis of phenylpropanoids(ko01061);;Metabolic pathways(ko01100);;Microbial metabolism in diverse environments(ko01120)	--	--	--	--	HMDB0011718	123-08-0	Organic compounds	Organic oxygen compounds	Organooxygen compounds	Carbonyl compounds	Animals,Plants,Microbe
meta_974	Cyclo(Ala-Gly)	129.065	56.0494	C5H8N2O2	[M+H]+	Amino acids and derivatives	Amino acids and derivatives	2	--	--	--	--	--	--	--	--	--	--	--	--	--
meta_975	L-Norleucine*	132.102	86.0964	C6H13NO2	[M+H]+	Amino acids and derivatives	Amino acids and derivatives	1	--	--	--	--	--	--	--	--	--	--	--	--	--
meta_976	12,13-Epoxy-9-Octadecenoic Acid	295.228	195.138	C18H32O3	[M-H]-	Lipids	Free fatty acids	3	--	--	--	--	--	--	--	--	--	--	--	--	--
meta_977	Apigenin-7-O-glucuronide	445.078	269.051	C21H18O11	[M-H]-	Flavonoids	Flavones	3	--	--	LMPK12110344	Polyketides [PK]	Flavonoids [PK12]	Flavones and Flavonols [PK1211]	HMDB0240480	--	Organic compounds	Phenylpropanoids and polyketides	Flavonoids	Flavonoid glycosides	Animals
meta_978	p-Coumaryl alcohol	149.061	131.05	C9H10O2	[M-H]-	Phenolic acids	Phenolic acids	3	C02646	Phenylpropanoid biosynthesis(ko00940);;Biosynthesis of phenylpropanoids(ko01061);;Metabolic pathways(ko01100);;Biosynthesis of secondary metabolites(ko01110)	--	--	--	--	HMDB0003654	20649-40-5	Organic compounds	Phenylpropanoids and polyketides	Cinnamyl alcohols	_	Animals,Plants
meta_979	dihydrodehydro-diconiferyl alcohol-4-O-β-D-glucopyranoside	493.207	331.154	C25H32O10	[M+H]+	Lignans and Coumarins	Lignans	2	--	--	--	--	--	--	--	--	--	--	--	--	--
meta_980	dihydrodehydrodiconiferyl alcohol-9-O-β-D-xylopyranoside	493.207	331.154	C25H32O10	[M+H]+	Lignans and Coumarins	Lignans	2	--	--	--	--	--	--	--	--	--	--	--	--	--
meta_981	1-Octen-3-Ol-3-O-Beta-D-Xylopyranosyl(1→6)-Beta-D-Glucopyranoside	421.206	289.165	C19H34O10	[M-H]-	Others	Others	2	--	--	--	--	--	--	--	--	--	--	--	--	--
meta_982	Sorbitol-6-phosphate	261.038	78.9588	C6H15O9P	[M-H]-	Others	Saccharides	3	C02810	--	--	--	--	--	HMDB0005831	20479-58-7	Organic compounds	Organic oxygen compounds	Organooxygen compounds	Carbohydrates and carbohydrate conjugates	Animals
meta_983	Benzyl β-primeveroside	401.146	269.11	C18H26O10	[M-H]-	Phenolic acids	Phenolic acids	3	--	--	--	--	--	--	HMDB0041190	130622-31-0	Organic compounds	Organic oxygen compounds	Organooxygen compounds	Carbohydrates and carbohydrate conjugates	Animals
meta_984	Glucosyringic Acid	359.098	182.022	C15H20O10	[M-H]-	Phenolic acids	Phenolic acids	3	--	--	--	--	--	--	--	--	--	--	--	--	--
meta_985	Methyl jasmonate	225.148	151.112	C13H20O3	[M+H]+	Organic acids	Organic acids	3	--	--	--	--	--	--	--	--	--	--	--	--	--
meta_986	Phenylpyruvic acid	163.04	91.0553	C9H8O3	[M-H]-	Organic acids	Organic acids	2	--	--	--	--	--	--	--	--	--	--	--	--	--
meta_987	Cis-10-Pentadecenoic Acid(C15:1)	239.202	223.026	C15H28O2	[M-H]-	Lipids	Free fatty acids	2	--	--	--	--	--	--	--	--	--	--	--	--	--
meta_988	Brevifolin carboxylic acid	291.015	247.025	C13H8O8	[M-H]-	Phenolic acids	Phenolic acids	1	--	--	--	--	--	--	--	--	--	--	--	--	--
meta_989	Strictinin	635.086	277.036	C27H22O18	[M+H]+	Tannins	Tannin	1	--	--	--	--	--	--	--	--	--	--	--	--	--
meta_990	Isorhamnetin-3-O-rutinoside (Narcissin)	625.176	317.075	C28H32O16	[M+H]+	Flavonoids	Flavonols	3	--	--	--	--	--	--	--	--	--	--	--	--	--
meta_991	Diosmetin-7-O-glucuronide	477.103	301.07	C22H20O12	[M+H]+	Flavonoids	Flavones	3	--	--	--	--	--	--	--	--	--	--	--	--	--
meta_992	Secoisolariciresinol-9'-O-xyloside	493.209	361.161	C25H34O10	[M-H]-	Lignans and Coumarins	Lignans	2	--	--	--	--	--	--	--	--	--	--	--	--	--
meta_993	Phytic acid	658.854	482.926	C6H18O24P6	[M-H]-	Organic acids	Organic acids	3	C01204	Inositol phosphate metabolism(ko00562);;Metabolic pathways(ko01100);;Phosphatidylinositol signaling system(ko04070)	--	--	--	--	HMDB0003502	83-86-3	Organic compounds	Organic oxygen compounds	Organooxygen compounds	Alcohols and polyols	Microbe,Animals
meta_994	1,3,6-trihydroxy-2,5,7-trimethoxyxanthen-9-one	333.061	165.02	C16H14O8	[M-H]-	Flavonoids	Other Flavonoids	1	--	--	--	--	--	--	--	--	--	--	--	--	--
meta_995	Dihydromyricetin (Ampelopsin)	319.046	301.035	C15H12O8	[M-H]-	Flavonoids	Flavanonols	3	--	--	--	--	--	--	--	--	--	--	--	--	--
meta_996	Raspberryketone glucoside	325.129	145.066	C16H22O7	[M-H]-	Phenolic acids	Phenolic acids	3	--	--	--	--	--	--	--	--	--	--	--	--	--
meta_997	E,E,Z-1,3,12-Nonadecatriene-5,14-diol	293.249	293.249	C19H34O2	[M-H]-	Lipids	Free fatty acids	3	--	--	--	--	--	--	--	--	--	--	--	--	--
meta_998	3,23-Dihydroxy-30-noroleana-12,20(29)-dien-28-oic acid (30-Norhederagenin)	455.318	455.318	C29H44O4	[M-H]-	Terpenoids	Triterpene	3	--	--	--	--	--	--	--	--	--	--	--	--	--
meta_999	palmitic amide	256.264	102.091	C16H33NO	[M+H]+	Others	Others	1	--	--	--	--	--	--	--	--	--	--	--	--	--
meta_1000	5-Glucosyloxy-2-Hydroxybenzoic acid methyl ester	329.088	167.036	C14H18O9	[M-H]-	Phenolic acids	Phenolic acids	1	--	--	--	--	--	--	--	--	--	--	--	--	--
meta_1001	Hesperetin-7-O-neohesperidoside(Neohesperidin)	609.183	301.071	C28H34O15	[M-H]-	Flavonoids	Flavanones	3	--	--	--	--	--	--	--	--	--	--	--	--	--
meta_1002	Tetragallic Acid(3''-O-galloyl-4''-O-galloyl-4-O-galloyl-galloyl acid)	625.047	169	C28H18O17	[M-H]-	Phenolic acids	Phenolic acids	3	--	--	--	--	--	--	--	--	--	--	--	--	--
meta_1003	3,4-Dihydrocoumarin	147.046	119.051	C9H8O2	[M-H]-	Lignans and Coumarins	Coumarins	3	C02274	Polycyclic aromatic hydrocarbon degradation(ko00624);;Biosynthesis of various plant secondary metabolites(ko00999);;Microbial metabolism in diverse environments(ko01120)	--	--	--	--	HMDB0036626	119-84-6	Organic compounds	Phenylpropanoids and polyketides	3,4-dihydrocoumarins	_	Animals,Plants
meta_1004	Tricin (5,7,4'-Trihydroxy-3',5'-dimethoxyflavone)	331.081	315.05	C17H14O7	[M+H]+	Flavonoids	Flavones	3	--	--	--	--	--	--	--	--	--	--	--	--	--
meta_1005	6-Deoxyfagomine	132.102	57.0335	C6H13NO2	[M+H]+	Alkaloids	Piperidine alkaloids	1	--	--	--	--	--	--	HMDB0036382	197449-09-5	Organic compounds	Organoheterocyclic compounds	Piperidines	_	Animals
meta_1006	Kaempferol-3-O-(6''-O-acetyl)glucoside	489.107	285.04	C23H22O12	[M-H]-	Flavonoids	Flavonols	3	--	--	--	--	--	--	--	--	--	--	--	--	--
meta_1007	4',6-Dihydroxy-5,7-dimethoxyflavanone	317.102	197.045	C17H16O6	[M+H]+	Flavonoids	Flavanones	3	--	--	--	--	--	--	--	--	--	--	--	--	--
meta_1008	DMelezitose O-rhamnoside	649.22	145.051	C24H42O20	[M-H]-	Others	Saccharides	3	--	--	--	--	--	--	--	--	--	--	--	--	--
meta_1009	Palmitoleic Acid	253.217	235.207	C16H30O2	[M-H]-	Lipids	Free fatty acids	1	--	--	--	--	--	--	--	--	--	--	--	--	--
meta_1010	2-Propylmalic Acid	175.061	115.04	C7H12O5	[M-H]-	Organic acids	Organic acids	2	--	--	--	--	--	--	--	--	--	--	--	--	--
meta_1011	3-Isopropylmalic Acid	175.061	115.04	C7H12O5	[M-H]-	Organic acids	Organic acids	2	--	--	--	--	--	--	--	--	--	--	--	--	--
meta_1012	2-Propylsuccinic acid	159.066	97.0659	C7H12O4	[M-H]-	Organic acids	Organic acids	3	--	--	--	--	--	--	--	--	--	--	--	--	--
meta_1013	Val-Trp	304.166	188.071	C16H21N3O3	[M+H]+	Amino acids and derivatives	Amino acids and derivatives	2	--	--	--	--	--	--	--	--	--	--	--	--	--
meta_1014	Luteolin-7-O-glucoside (Cynaroside)	449.108	287.062	C21H20O11	[M+H]+	Flavonoids	Flavones	3	--	--	--	--	--	--	--	--	--	--	--	--	--
meta_1015	Diethanolamine	106.086	88.0757	C4H11NO2	[M+H]+	Alkaloids	Alkaloids	3	C06772	Glycerophospholipid metabolism(ko00564)	--	--	--	--	HMDB0004437	111-42-2	Organic compounds	Organic nitrogen compounds	Organonitrogen compounds	Amines	Animals
meta_1016	D-Pinitol	193.072	59.0139	C7H14O6	[M-H]-	Others	Saccharides	3	C03844	--	--	--	--	--	HMDB0034219	10284-63-6	Organic compounds	Organic oxygen compounds	Organooxygen compounds	Alcohols and polyols	Animals
meta_1017	Sideretin (5,7,8-Trihydroxy-6-methoxycoumarin)	223.029	149.025	C10H8O6	[M-H]-	Lignans and Coumarins	Coumarins	3	--	--	--	--	--	--	--	--	--	--	--	--	--
meta_1018	13,28-Epoxyolean-11-en-3-one	439.357	203.178	C30H46O2	[M+H]+	Terpenoids	Triterpene	2	--	--	--	--	--	--	--	--	--	--	--	--	--
meta_1019	Eriodictyol-7-O-glucoside	451.123	289.074	C21H22O11	[M+H]+	Flavonoids	Flavanones	2	--	--	--	--	--	--	HMDB0029544	38965-51-4	Organic compounds	Benzenoids	Benzene and substituted derivatives	Benzoic acids and derivatives	Animals
meta_1020	Sinapinaldehyde	207.066	192.041	C11H12O4	[M-H]-	Phenolic acids	Phenolic acids	3	C05610	Phenylpropanoid biosynthesis(ko00940);;Biosynthesis of phenylpropanoids(ko01061);;Metabolic pathways(ko01100);;Biosynthesis of secondary metabolites(ko01110)	--	--	--	--	--	--	--	--	--	--	--
meta_1021	L-Lysine-Butanoic Acid	235.165	118.086	C10H22N2O4	[M+H]+	Amino acids and derivatives	Amino acids and derivatives	3	--	--	--	--	--	--	--	--	--	--	--	--	--
meta_1022	2',4',6'-Trihydroxyacetophenone	167.037	123.045	C8H8O4	[M-H]-	Phenolic acids	Phenolic acids	3	C21895	--	--	--	--	--	HMDB0029644	480-66-0	Organic compounds	Organic oxygen compounds	Organooxygen compounds	Carbonyl compounds	Animals,Plants
meta_1023	3,11-dioxo-β-oleorene	439.358	203.179	C30H46O2	[M+H]+	Terpenoids	Triterpene	2	--	--	--	--	--	--	--	--	--	--	--	--	--
meta_1024	Luteolin-6,8-di-C-glucoside	611.161	593.15	C27H30O16	[M+H]+	Flavonoids	Flavones	3	--	--	--	--	--	--	--	--	--	--	--	--	--
meta_1025	Kaempferol-6,8-di-C-glucoside	611.159	593.153	C27H30O16	[M+H]+	Flavonoids	Flavonols	3	--	--	--	--	--	--	--	--	--	--	--	--	--
meta_1026	Apigenin-7-O-rutinoside (Isorhoifolin)	579.171	271.036	C27H30O14	[M+H]+	Flavonoids	Flavones	3	--	--	--	--	--	--	--	--	--	--	--	--	--
meta_1027	Dulcitol	181.072	101.024	C6H14O6	[M-H]-	Others	Saccharides	3	--	--	--	--	--	--	--	--	--	--	--	--	--
meta_1028	D-Sedoheptuiose 7-phosphate	289.033	96.9696	C7H15O10P	[M-H]-	Others	Saccharides	3	--	--	--	--	--	--	--	--	--	--	--	--	--
meta_1029	3-O-p-Coumaroylshikimic acid	319.082	145.03	C16H16O7	[M-H]-	Phenolic acids	Phenolic acids	3	--	--	--	--	--	--	--	--	--	--	--	--	--
meta_1030	Hesperetin-7-O-(6''-malonyl)glucoside	549.125	387.1	C25H26O14	[M-H]-	Flavonoids	Flavanones	3	--	--	--	--	--	--	--	--	--	--	--	--	--
meta_1031	D-Mannitol	181.072	101.024	C6H14O6	[M-H]-	Others	Saccharides	3	C00392	Fructose and mannose metabolism(ko00051);;Metabolic pathways(ko01100);;ABC transporters(ko02010);;Phosphotransferase system (PTS)(ko02060)	--	--	--	--	HMDB0000765	69-65-8	Organic compounds	Organic oxygen compounds	Organooxygen compounds	Carbohydrates and carbohydrate conjugates	Microbe,Animals
meta_1032	D-Trehalose	341.109	119.035	C12H22O11	[M-H]-	Others	Saccharides	3	C01083	Starch and sucrose metabolism(ko00500);;Metabolic pathways(ko01100);;Biosynthesis of secondary metabolites(ko01110);;ABC transporters(ko02010);;Phosphotransferase system (PTS)(ko02060)	--	--	--	--	HMDB0000975	99-20-7	Organic compounds	Organic oxygen compounds	Organooxygen compounds	Carbohydrates and carbohydrate conjugates	Microbe,Animals
meta_1033	2'-Deoxyguanosine	268.104	152.057	C10H13N5O4	[M+H]+	Nucleotides and derivatives	Nucleotides and derivatives	3	C00330	Purine metabolism(ko00230);;Metabolic pathways(ko01100);;Nucleotide metabolism(ko01232);;ABC transporters(ko02010)	--	--	--	--	HMDB0000085	961-07-9	Organic compounds	Nucleosides, nucleotides, and analogues	Purine nucleosides	Purine 2'-deoxyribonucleosides	Microbe,Animals,Plants
meta_1034	3,6-Di-O-caffeoyl glucose	503.12	179.036	C24H24O12	[M-H]-	Phenolic acids	Phenolic acids	3	--	--	--	--	--	--	--	--	--	--	--	--	--
meta_1035	D-Arabitol	151.061	59.0139	C5H12O5	[M-H]-	Others	Saccharides	3	--	--	--	--	--	--	--	--	--	--	--	--	--
meta_1036	Ribitol	151.061	59.0139	C5H12O5	[M-H]-	Others	Saccharides	3	--	--	--	--	--	--	--	--	--	--	--	--	--
meta_1037	Xylitol	151.061	59.0139	C5H12O5	[M-H]-	Others	Saccharides	3	C00379	--	--	--	--	--	HMDB0242149	--	Organic compounds	Organic oxygen compounds	Organooxygen compounds	Carbohydrates and carbohydrate conjugates	Animals
meta_1038	Sinapic acid	223.061	193.015	C11H12O5	[M-H]-	Phenolic acids	Phenolic acids	3	--	--	--	--	--	--	HMDB0034069	7361-90-2	Organic compounds	Phenylpropanoids and polyketides	Cinnamic acids and derivatives	Hydroxycinnamic acids and derivatives	Animals
meta_1039	Quercetin-3-O-neohesperidoside*	611.161	303.049	C27H30O16	[M+H]+	Flavonoids	Flavonols	2	--	--	--	--	--	--	--	--	--	--	--	--	--
meta_1040	Ellagic acid-4-O-glucoside	463.052	300.99	C20H16O13	[M-H]-	Tannins	Tannin	1	--	--	--	--	--	--	--	--	--	--	--	--	--
meta_1041	Apigenin-6,8-di-C-glucoside (Vicenin-2)	595.166	457.134	C27H30O15	[M+H]+	Flavonoids	Flavones	3	--	--	--	--	--	--	--	--	--	--	--	--	--
meta_1042	Uridine 5'-diphospho-D-glucose	565.048	323.029	C15H24N2O17P2	[M-H]-	Nucleotides and derivatives	Nucleotides and derivatives	1	--	--	--	--	--	--	--	--	--	--	--	--	--
meta_1043	Phenyl acetate	135.045	92.0274	C8H8O2	[M-H]-	Phenolic acids	Phenolic acids	3	C15583	--	--	--	--	--	HMDB0040733	122-79-2	Organic compounds	Benzenoids	Phenol esters	_	Microbe,Animals
meta_1044	2-Deoxyribose-1-phosphate	213.017	96.9696	C5H11O7P	[M-H]-	Nucleotides and derivatives	Nucleotides and derivatives	3	--	--	--	--	--	--	--	--	--	--	--	--	--
meta_1045	Vanillic acid	167.035	108.022	C8H8O4	[M-H]-	Phenolic acids	Phenolic acids	3	--	--	--	--	--	--	--	--	--	--	--	--	--
meta_1046	Galangin-7-O-glucoside	433.113	271.065	C21H20O10	[M+H]+	Flavonoids	Flavones	3	--	--	--	--	--	--	--	--	--	--	--	--	--
meta_1047	Sweroside	359.134	197.081	C16H22O9	[M+H]+	Terpenoids	Monoterpenoids	2	--	--	--	--	--	--	--	--	--	--	--	--	--
meta_1048	3-Hydroxy-4-isopropylbenzylalcohol-3-O-glucoside	327.145	165.093	C16H24O7	[M-H]-	Phenolic acids	Phenolic acids	3	--	--	--	--	--	--	--	--	--	--	--	--	--
meta_1049	Tetahydroxyflavone-7-O-glucuronide	461.073	285.048	C21H18O12	[M-H]-	Flavonoids	Flavones	2	--	--	--	--	--	--	--	--	--	--	--	--	--
meta_1050	Trehalose 6-phosphate	421.075	241.012	C12H23O14P	[M-H]-	Others	Saccharides	2	C00689	Starch and sucrose metabolism(ko00500);;Metabolic pathways(ko01100);;Biosynthesis of secondary metabolites(ko01110);;Phosphotransferase system (PTS)(ko02060);;Retrograde endocannabinoid signaling(ko04723)	--	--	--	--	HMDB0001124	4484-88-2	Organic compounds	Organic oxygen compounds	Organooxygen compounds	Carbohydrates and carbohydrate conjugates	Microbe,Animals
meta_1051	D-Melezitose	503.162	323.098	C18H32O16	[M-H]-	Others	Saccharides	3	C08243	--	--	--	--	--	HMDB0011730	597-12-6	Organic compounds	Organic oxygen compounds	Organooxygen compounds	Carbohydrates and carbohydrate conjugates	Animals
meta_1052	D-Maltose	341.109	89.0244	C12H22O11	[M-H]-	Others	Saccharides	1	C00208	--	--	--	--	--	HMDB0000163	69-79-4	Organic compounds	Organic oxygen compounds	Organooxygen compounds	Carbohydrates and carbohydrate conjugates	Animals
meta_1053	Luteolin-7-O-glucuronide	463.087	287.057	C21H18O12	[M+H]+	Flavonoids	Flavones	2	--	--	--	--	--	--	--	--	--	--	--	--	--
meta_1054	Erucic acid	337.311	337.311	C22H42O2	[M-H]-	Lipids	Free fatty acids	2	C08316	Biosynthesis of unsaturated fatty acids(ko01040)	LMFA01030089	Fatty Acyls [FA]	Fatty Acids and Conjugates [FA01]	Unsaturated fatty acids [FA0103]	HMDB0002068	112-86-7	Organic compounds	Lipids and lipid-like molecules	Fatty Acyls	Fatty acids and conjugates	Animals,Plants
meta_1055	Quercetin-5,7,4'-tri-O-glucoside	789.207	303.05	C33H40O22	[M+H]+	Flavonoids	Flavonols	3	--	--	--	--	--	--	--	--	--	--	--	--	--
meta_1056	Imidazol-1-yl-acetic acid*	127.052	81.0449	C5H6N2O2	[M+H]+	Alkaloids	Alkaloids	2	--	--	--	--	--	--	--	--	--	--	--	--	--
meta_1057	Imidazole-4-Acetic Acid*	127.047	81.044	C5H6N2O2	[M+H]+	Alkaloids	Alkaloids	2	--	--	--	--	--	--	--	--	--	--	--	--	--
meta_1058	Kaempferol-3,7-O-dirhamnoside (Kaempferitrin)	579.171	287.055	C27H30O14	[M+H]+	Flavonoids	Flavonols	2	--	--	--	--	--	--	--	--	--	--	--	--	--
meta_1059	N6-Isopentenyladenine	204.124	136.061	C10H13N5	[M+H]+	Nucleotides and derivatives	Nucleotides and derivatives	3	C04083	Zeatin biosynthesis(ko00908);;Biosynthesis of secondary metabolites(ko01110);;Plant hormone signal transduction(ko04075)	--	--	--	--	HMDB0245646	--	Organic compounds	Organoheterocyclic compounds	Imidazopyrimidines	Purines and purine derivatives	Microbe,Animals,Plants
meta_1060	1,3-dihydroxy-4,6,8-trimethoxyxanthen-9-one	319.081	301.071	C16H14O7	[M+H]+	Flavonoids	Other Flavonoids	2	--	--	--	--	--	--	--	--	--	--	--	--	--
meta_1061	S-(5'-Adenosyl)-L-methionine	399.144	250.095	C15H22N6O5S	[M+H]+	Amino acids and derivatives	Amino acids and derivatives	3	--	--	--	--	--	--	--	--	--	--	--	--	--
meta_1062	N7-Methylguanosine	298.115	166.072	C11H15N5O5	[M+H]+	Nucleotides and derivatives	Nucleotides and derivatives	3	--	--	--	--	--	--	--	--	--	--	--	--	--
meta_1063	2-α-Linolenoyl-glycerol-1,3-di-O-glucoside	677.374	261.221	C33H56O14	[M+H]+	Lipids	Glycerol ester	1	--	--	--	--	--	--	--	--	--	--	--	--	--
meta_1064	2,6-dimethoxy-4-hydroxyphenyl-1-O-beta-D-glucopyranoside	333.119	171.065	C14H20O9	[M+H]+	Phenolic acids	Phenolic acids	2	--	--	--	--	--	--	--	--	--	--	--	--	--
meta_1065	Arecatannin C1	867.213	715.202	C45H38O18	[M+H]+	Tannins	Tannin	3	--	--	--	--	--	--	--	--	--	--	--	--	--
meta_1066	Sinapyl alcohol	209.082	179.07	C11H14O4	[M-H]-	Phenolic acids	Phenolic acids	3	C02325	Phenylpropanoid biosynthesis(ko00940);;Biosynthesis of phenylpropanoids(ko01061);;Metabolic pathways(ko01100);;Biosynthesis of secondary metabolites(ko01110)	--	--	--	--	HMDB0013070	537-33-7	Organic compounds	Benzenoids	Phenols	Methoxyphenols	Animals,Plants
meta_1067	Dihydrokaempferol-3-O-glucoside	451.123	289.083	C21H22O11	[M+H]+	Flavonoids	Flavanonols	2	--	--	--	--	--	--	--	--	--	--	--	--	--
meta_1068	Quercetin-3,7-Di-O-rhamnoside	595.163	303.04	C27H30O15	[M+H]+	Flavonoids	Flavonols	3	--	--	--	--	--	--	--	--	--	--	--	--	--
meta_1069	3'-Adenylic Acid	346.056	211.001	C10H14N5O7P	[M-H]-	Nucleotides and derivatives	Nucleotides and derivatives	3	--	--	--	--	--	--	--	--	--	--	--	--	--
meta_1070	Cryptochlorogenic acid (4-O-Caffeoylquinic acid)	353.088	191.056	C16H18O9	[M-H]-	Phenolic acids	Phenolic acids	2	--	--	--	--	--	--	--	--	--	--	--	--	--
meta_1071	Kaempferol-3-O-sulfonate	364.997	285.04	C15H10O9S	[M-H]-	Flavonoids	Flavonols	2	--	--	--	--	--	--	--	--	--	--	--	--	--

## Sheet: Supplementary table S4
Supplementary table S4: The abundance of the detected metabolites
#ID	name	UR-1	UR-2	UR-3	UR-4	UR-5	MR-1	MR-2	MR-3	MR-4	MR-5	FR-1	FR-2	FR-3	FR-4	FR-5
meta_1	Isorhamnetin; 3'-Methoxy-3,4',5,7-Tetrahydroxyflavone	5946.67	6420.94	6279.37	6443.19	7464.09	13503.9	12947.1	16019.7	15887.9	12941.2	53941	60480.5	59575.2	59972.7	53561.9
meta_2	2-Hexylphosphoric Acid	6.77335e+06	7.09307e+06	6.35636e+06	6.73615e+06	6.67604e+06	6.76023e+06	6.90466e+06	6.42717e+06	6.44385e+06	6.84211e+06	7.06849e+06	6.44436e+06	7.10582e+06	7.24234e+06	7.16172e+06
meta_3	16,23:16,30-Diepoxydammar-24-ene-3,20-diol (Jujubogenin)	6.3403e+06	5.48816e+06	5.49654e+06	5.5326e+06	5.6611e+06	5.30967e+06	5.14769e+06	4.84646e+06	4.90829e+06	5.26127e+06	3.83563e+07	3.94252e+07	3.95268e+07	3.97021e+07	3.91388e+07
meta_4	Hexadecylsphingosine	1.40277e+07	1.40387e+07	1.23365e+07	1.32902e+07	1.33619e+07	1.32487e+07	1.3358e+07	1.28184e+07	1.34149e+07	1.3648e+07	1.37399e+07	1.32227e+07	1.35097e+07	1.39709e+07	1.38706e+07
meta_5	D-Friedoolean-14-ene-3,28-diol (Myricadiol)	2.85324e+06	2.85096e+06	2.75858e+06	2.89416e+06	2.82973e+06	2.19971e+06	2.2601e+06	2.14626e+06	2.14909e+06	2.19827e+06	1.37954e+06	1.37607e+06	1.36064e+06	1.41348e+06	1.55808e+06
meta_6	LysoPE 18:1	432457	410044	444432	441250	419679	280364	293645	284637	261256	282591	1.19734e+06	1.41783e+06	1.4367e+06	1.17321e+06	1.42516e+06
meta_7	LysoPC 16:2(2n isomer)	5807.59	10056.5	5999.67	6459.95	7351.67	6487.4	5775.5	5515.74	4382.16	6184.18	149133	174659	176579	170903	176916
meta_8	alpha-Hydroxylinoleic acid	218544	176855	196867	200909	194914	181060	174997	179185	177788	176537	234492	238279	241780	241012	244760
meta_9	5-hydroxy-3,4-dimeth-yl-5-pentylfuran-2(5H)-one	34270.1	30823.5	32433.3	32403.1	36908.3	44667.4	36248.2	41794	42849.8	47882.8	17960.1	20797.8	19800.8	18584.7	19008.2
meta_10	LysoPC 18:0(2n isomer)	107517	107738	117033	103063	100928	77722.3	81559.4	83335.2	75391.7	76310.1	223198	235486	231772	237442	238448
meta_11	LysoPE 16:0	642471	601475	602294	599275	603168	511557	503890	515495	519226	537937	1.7812e+06	2.05496e+06	1.73006e+06	1.7568e+06	1.7689e+06
meta_12	Hydroxypentadecenoic acid glucoside	267401	248221	217111	219331	226581	153973	192079	184226	174302	209965	90261.5	116529	132589	116386	136798
meta_13	LysoPE 16:1(2n isomer)	26350.2	27454.7	24737.6	28925.4	23135.3	17229.9	13784	15561.7	15518.4	15205.1	5.28681e+06	6.14408e+06	6.38712e+06	5.54954e+06	6.3988e+06
meta_14	1-Methoxy-indole-3-acetamide	3.72165e+07	3.84822e+07	3.95045e+07	3.73061e+07	3.7359e+07	4.56481e+07	4.73385e+07	4.67202e+07	4.67327e+07	4.47236e+07	1.36907e+07	1.33979e+07	1.37646e+07	1.44999e+07	1.46298e+07
meta_15	2',4'-Dihydroxy-4-methoxychalcone; (E)-Cardamonin	2.19286e+07	2.14393e+07	2.11704e+07	2.14746e+07	2.15582e+07	1.73002e+07	1.75421e+07	1.72639e+07	1.79037e+07	1.74312e+07	1.24139e+07	1.19161e+07	1.36929e+07	1.04914e+07	1.29846e+07
meta_16	isoemodin	1.69972e+06	1.53665e+06	1.54835e+06	1.63146e+06	1.60386e+06	1.14848e+06	1.28752e+06	1.18048e+06	1.26364e+06	1.24288e+06	850296	830886	949612	775067	899309
meta_17	2,5-Dimethoxybenzoquinone	882284	1.0078e+06	844184	858336	988500	767290	644473	772165	835868	702145	628395	608719	662467	649220	640596
meta_18	Pinostrobin	422980	378247	417816	414912	390507	335255	328523	335348	367837	360915	435455	385604	419585	420751	402469
meta_19	Rhein-9-Anthrone	190596	177447	174202	189804	176260	139851	148011	130477	145862	137284	103825	101704	113490	104197	119391
meta_20	9S-Hydroxy-10E,12Z-octadecadienoic acid*	205949	199531	194616	208044	188880	175911	183349	188818	180236	181925	248427	266581	261992	249570	261082
meta_21	Nepetin-7-O-glucoside(Nepitrin)*	252586	169570	271058	232928	273899	329256	400223	208307	373268	341225	1.09364e+06	1.3454e+06	1.26306e+06	1.25667e+06	1.3903e+06
meta_22	3,4-Dihydroxybenzoic acid (Protocatechuic acid)*	650903	616059	617619	717399	575266	4.14858e+06	3.73773e+06	4.64101e+06	3.63505e+06	4.15471e+06	22337866	2.45604e+07	2.57167e+07	2.8516e+07	2.83948e+07
meta_23	2,3-Dihydroxyurs-12-en-29-oic acid (Maslinic acid)	1.31231e+07	1.1869e+07	1.23042e+07	1.26103e+07	1.28197e+07	1.36223e+07	1.42066e+07	1.26134e+07	1.27106e+07	1.34357e+07	3.40966e+07	3.42557e+07	3.63671e+07	3.533e+07	3.63121e+07
meta_24	2ɑ-hydroxy-3β-trans-p-hydroxycinnamoyloxy oleanolic acid	79454.7	75830.2	86999.2	94278.3	89192.9	98762.1	87050.4	74879.3	74651.9	81101.6	161537	172837	181757	194540	142039
meta_25	13-Hydroperoxy-9Z,11E-octadecadienoic acid	105381	99332.9	100459	103110	102409	67388.5	62889.9	63589.4	58974.7	62333.8	12227.9	10737.7	11717.9	12907.8	10229.1
meta_26	1-Decanol*	3.02982e+06	2.80255e+06	2.93606e+06	2.84847e+06	2.89749e+06	2.77982e+06	2.72475e+06	2.83432e+06	2.64229e+06	2.77356e+06	2.90406e+06	2.88616e+06	2.85701e+06	3.18407e+06	2.8788e+06
meta_27	Salicin	471446	442517	408914	473917	405811	412813	441263	449393	370122	479832	496924	422843	436223	399127	415383
meta_28	LysoPE 18:3(2n isomer)	518619	455969	477528	447664	481107	191598	188535	204573	202140	201541	1.54529e+07	1.67393e+07	1.75374e+07	1.6271e+07	1.76829e+07
meta_29	Procyanidin B3	102514	54415.4	83652.8	63443.5	64037.2	58898.7	60843.8	49258.2	69448.3	61101.8	579251	565805	663207	513595	598384
meta_30	N-Acetyl-D-glucosamine	338854	332941	303307	313284	356242	375191	331679	357739	323711	330651	385216	405686	429257	376253	387607
meta_31	LysoPC 15:0	50961.8	51291.3	41908.4	42799.3	45500.3	33123.6	28830.1	32643.4	30857.7	30879.9	92151.1	107438	90991.4	101246	83547.8
meta_32	9-Fluorenol	6.86125e+06	6.80819e+06	6.37178e+06	6.47574e+06	7.0706e+06	6.49872e+06	6.54315e+06	6.46396e+06	6.44645e+06	6.47983e+06	6.88449e+06	6.22022e+06	6.67246e+06	6.787e+06	6.73767e+06
meta_33	LysoPC 18:0	79126.8	73335.4	78150.1	73723.5	78238.3	55177.5	52626.3	56561.7	53476.9	61116.9	165268	157352	174658	165883	164688
meta_34	D-Sorbitol	35958.6	34149.7	49413.7	50939.8	48542.8	79303.7	64027.4	61700.6	61127.1	69515.2	135301	120201	101832	125033	93624.8
meta_35	Putrescine	1.25366e+07	1.2115e+07	1.22114e+07	1.3865e+07	1.19964e+07	1.8601e+07	2.14353e+07	1.71319e+07	1.84974e+07	2.08243e+07	5.43833e+07	5.67796e+07	5.53493e+07	5.55528e+07	5.72605e+07
meta_36	D-Sphingosine	129217	150661	171028	172555	154868	171251	121566	146335	129434	121484	38886.8	41356.4	46081.4	50948.4	31858.9
meta_37	3,19-Dihydroxyurs-12-en-28-oic acid (Pomolic acid)	1.25381e+06	1.0507e+06	1.1191e+06	1.11596e+06	1.09826e+06	1.28438e+06	1.34767e+06	1.17535e+06	1.25893e+06	1.30167e+06	5.44183e+06	5.46682e+06	5.88634e+06	5.68765e+06	5.75093e+06
meta_38	Phe-Thr	570539	544383	567806	660390	537041	660072	728073	636131	616893	624285	151892	148801	168433	160819	145950
meta_39	Undecylic Acid	651190	742087	599293	613419	601872	568451	651825	561202	565713	537662	571229	561578	557190	542611	547747
meta_40	LysoPC 16:0	5.78301e+06	5.962e+06	5.93834e+06	5.99478e+06	5.72858e+06	4.3129e+06	4.361e+06	4.477e+06	4.34981e+06	4.39835e+06	8.09374e+06	8.53365e+06	7.945e+06	8.51918e+06	8.35049e+06
meta_41	Pinoresinol*	303436	291717	275751	262450	240636	171135	145095	176273	170699	176852	132484	136509	129073	123643	114893
meta_42	Ricinoleic acid	43552.8	43956.9	32976.5	36500.3	41149	33768.4	38681.5	36849.8	41422.1	41867.1	78210.3	78936.2	81345.8	82602.7	84384
meta_43	LysoPC 18:3	1.19153e+06	1.14556e+06	1.20339e+06	1.248e+06	1.17572e+06	581241	626318	623647	590866	643240	9	9	9	9	9
meta_44	2,3-Dihydroxyolean-12-en-28-oic acid (2-Hydroxyoleanolic acid)	9.12502e+06	8.61958e+06	9.25398e+06	9.06929e+06	9.29103e+06	9.92779e+06	1.0161e+07	9.29436e+06	9.18268e+06	9.62356e+06	2.57865e+07	2.4859e+07	2.6639e+07	2.74324e+07	2.72885e+07
meta_45	Homogentisic acid	281482	213522	226235	293082	222185	182643	198202	194941	220323	191923	131348	138117	179056	126590	139677
meta_46	Echinopsine	1.60734e+07	1.45134e+07	1.57191e+07	1.72664e+07	1.61435e+07	2.46124e+07	2.51467e+07	2.30598e+07	2.41331e+07	2.46938e+07	9	9	9	9	9
meta_47	Urs-12-en-3,11-dione (11-Keto-α-amyrenone)	811028	833206	802834	852549	781001	992547	894492	833889	900602	863795	1.27164e+06	1.30852e+06	1.30188e+06	1.20342e+06	1.1809e+06
meta_48	2,3-Dihydroxyoleana-11,13(18)-dien-28-oic acid (Camaldulenic acid)	232838	207169	185853	198327	196072	97948.5	98731.2	96614.2	71139.9	91863.8	194652	202914	227945	214386	194650
meta_49	2,3,6-Trihydroxyurs-12-en-28-oic acid (Madasiatic acid)	1.79078e+07	1.61092e+07	1.6974e+07	1.57357e+07	1.56021e+07	1.60174e+07	1.47752e+07	1.40708e+07	1.54924e+07	1.58104e+07	4.3461e+07	4.35988e+07	4.44931e+07	4.47493e+07	4.42234e+07
meta_50	4-O-Caffeoylquinic acid methyl ester	772237	516370	718441	698307	760945	746831	968877	821015	866919	852893	229006	316620	273962	266446	300091
meta_51	5-O-Caffeoylquinic acid methyl ester	772237	516370	718441	698307	760945	746831	968877	821015	866919	852893	229006	316620	273962	266446	300091
meta_52	Acacetin-7-O-glucoside (Tilianin)*	117544	123781	117925	109971	103952	78279.5	92193.3	85278.1	89552.2	86651	36075.7	38205.3	38723.7	50193.5	38976.3
meta_53	3-O-Feruloyleuscaphic acid	447170	431568	475969	469029	458594	538501	573483	539047	524334	555230	1.00318e+06	1.01358e+06	866973	919161	916758
meta_54	Pelargonidin-3-O-glucoside	9	9	9	9	9	818819	782655	701855	740195	800666	1.00416e+07	1.00055e+07	9.74483e+06	9.20493e+06	9.4643e+06
meta_55	2,3,23-Trihydroxyolean-12-en-28-oic acid (Arjunolic acid)	13892.6	15910.7	19047.7	21487.3	16623.5	12940.3	19409.8	11840.3	25025.5	17750.3	81478.3	74247.6	80289.8	96368.1	90003.9
meta_56	2-Decanol*	4.06764e+06	3.83192e+06	3.67505e+06	3.71157e+06	3.82228e+06	3.72731e+06	3.75136e+06	3.64536e+06	3.68506e+06	3.6583e+06	3.81884e+06	3.71892e+06	4.16195e+06	3.61262e+06	3.71929e+06
meta_57	LysoPE 18:2(2n isomer)	2.42698e+06	2.39955e+06	2.55187e+06	2.54054e+06	2.45379e+06	1.18697e+06	1.17359e+06	1.32922e+06	1.22602e+06	1.27648e+06	4.28054e+07	4.14699e+07	4.06326e+07	4.16459e+07	4.13564e+07
meta_58	1-O-p-Coumaroyl-β-D-glucose*	3.67866e+06	4.43328e+06	3.72548e+06	4.15933e+06	3.9073e+06	6.8365e+06	6.27005e+06	5.94468e+06	6.42491e+06	5.04982e+06	2.54757e+07	2.52263e+07	2.81027e+07	2.28517e+07	2.51116e+07
meta_59	Alpinetin	2.07726e+07	2.03378e+07	2.04212e+07	1.9472e+07	2.03531e+07	1.6898e+07	1.64214e+07	1.55193e+07	1.71089e+07	1.59217e+07	1.11164e+07	1.11014e+07	1.22258e+07	1.00557e+07	1.17465e+07
meta_60	N-Feruloylputrescine	225667	200036	218436	216311	165008	207662	252145	240597	261213	271355	230544	263144	253154	254925	262686
meta_61	3,23-Dihydroxylup-20(29)-en-28-oic acid (23-Hydroxybetulinic acid)	188344	175933	175567	167282	175695	68824.2	60979	66129.1	70462.1	63832.4	42656.7	41006.6	42965.9	39641	38917
meta_62	13(S)-HODE;13(S)-Hydroxyoctadeca-9Z,11E-dienoic acid*	235525	188939	187101	201716	191120	172200	182056	178069	183684	171219	241114	245495	246137	246370	249660
meta_63	3,5-Dimethyl-2,3-dihydrobenzofuran	3.53732e+06	3.67704e+06	3.67079e+06	4.54513e+06	5.33412e+06	3.99375e+06	4.58123e+06	4.47197e+06	4.51233e+06	3.37307e+06	4.49163e+06	4.54678e+06	3.61774e+06	3.65763e+06	3.93446e+06
meta_64	L-Pipecolic Acid	3.48327e+07	2.9296e+07	3.51301e+07	3.25029e+07	3.3999e+07	3.70467e+07	4.14457e+07	3.45125e+07	3.11011e+07	3.66875e+07	2.23278e+07	26279607	2.52822e+07	2.45721e+07	2.42885e+07
meta_65	4-Methyl-5-thiazoleethanol	1.03015e+06	1.03489e+06	939741	1.02184e+06	983242	782959	802749	696085	752890	824461	133007	133571	127683	132389	136538
meta_66	Griffonilide	55152	222845	214604	227018	219608	248399	252948	219544	258637	239902	173852	150888	167971	166695	181798
meta_67	Trans-4-Hydroxy-L-proline	2.87327e+06	3.1896e+06	2.46249e+06	2.53166e+06	3.28439e+06	2.47862e+06	2.78317e+06	3.07898e+06	2.93684e+06	2.46506e+06	1.06765e+07	9.00823e+06	1.12935e+07	4.40716e+06	1.00797e+07
meta_68	2,3,23-Trihydroxyolean-12-en-28-oic acid	1.76795e+07	1.62727e+07	1.65588e+07	1.6689e+07	1.61774e+07	1.62681e+07	1.56734e+07	1.42905e+07	1.49619e+07	1.53937e+07	4.35601e+07	4.5428e+07	4.35212e+07	4.43479e+07	4.49911e+07
meta_69	4-Hydroxymandelonitrile	2.04177e+06	1.98045e+06	1.80232e+06	1.83948e+06	1.4636e+06	835631	947775	822994	833340	682026	510737	562140	625549	516886	593279
meta_70	LysoPC 18:2(2n isomer)	2.99894e+06	2.98946e+06	3.03855e+06	2.91748e+06	2.93924e+06	1.62078e+06	1.60455e+06	1.66339e+06	1.7382e+06	1.81183e+06	3.04504e+07	33238231	3.29858e+07	3.24509e+07	3.36824e+07
meta_71	Dibutyl phthalate*	2.47131e+07	2.38021e+07	2.49402e+07	2.92701e+07	3.30236e+07	2.64572e+07	3.10014e+07	3.05855e+07	2.99642e+07	2.25535e+07	2.92752e+07	3.02561e+07	2.16036e+07	2.49394e+07	2.60209e+07
meta_72	LysoPE 20:2	9	9	9	9	9	9	9	9	9	9	127059	139006	139901	124953	154469
meta_73	13-Methyl-27-norolean-14-en-3-ol (Taraxerol)	27936.8	30109.9	22987.3	28857.3	23392	22525.2	20924.7	22013.9	27007.4	20709.9	9	9	9	9	9
meta_74	2'-Deoxyinosine-5'-monophosphate	4.57654e+06	5.32498e+06	4.82494e+06	5.30593e+06	5.46491e+06	6.06764e+06	6.97332e+06	6.29124e+06	5.98285e+06	6.65517e+06	14591443	1.29419e+07	1.43987e+07	1.29254e+07	1.3872e+07
meta_75	Hexadecanedioic acid	88166.8	76099.9	85496.6	79477.9	86586.8	61753.7	66572.2	67519.4	70297.9	63317.2	76645.2	73201.3	77021.1	68142.9	67901.3
meta_76	3-Hydroxyoctadecanoic Acid	312153	286131	293328	222194	333066	257144	302775	363483	323231	257696	399223	357710	365545	375034	378721
meta_77	2,4-Di-Tert-Butylphenol*	374967	337530	340352	351870	357858	294702	277665	286090	278683	283237	320054	270058	309238	277198	282109
meta_78	Myricetin-3-O-arabinoside	150992	150389	199823	180098	187652	228735	245844	181389	216669	210437	144596	184403	219098	206248	124040
meta_79	3-Hydroxyolean-12-en-24-oic acid (α-Boswellic acid)	154702	152006	164812	170126	155613	145267	162381	150966	158575	153262	166225	170821	156547	147194	154849
meta_80	2,3-Dihydroxylup-20(29)-en-28-oic acid (Alphitolic acid)	9.59217e+06	8.40066e+06	9.02889e+06	9.16973e+06	9.13117e+06	9.96438e+06	1.03749e+07	9.20796e+06	9.18545e+06	9.49166e+06	2.58616e+07	2.61244e+07	2.73229e+07	2.71494e+07	2.75959e+07
meta_81	Phe-Ser	717773	718936	233428	686831	714537	724846	682916	711318	493879	729332	107176	82914.2	89760.3	111879	92789.9
meta_82	Androsin	1.47908e+06	1.42699e+06	1.43359e+06	1.2004e+06	1.36271e+06	2.12821e+06	1.76601e+06	2.17415e+06	2.08587e+06	2.11711e+06	6.34702e+06	7.00821e+06	6.69833e+06	6.00387e+06	6.752e+06
meta_83	L-Aspartic acid-O-diglucoside	2.41705e+07	2.6057e+07	2.12429e+07	2.58686e+07	2.10972e+07	3.27545e+07	2.30535e+07	2.4598e+07	3.04112e+07	2.61752e+07	3.12581e+07	3.43732e+07	2.86893e+07	2.72626e+07	32718664
meta_84	2,3-Dihydroxy-12-ursen-28-oic acid	6.80888e+06	6.03378e+06	5.94571e+06	6.16601e+06	6.26424e+06	5.68437e+06	5.75713e+06	5.32307e+06	5.4992e+06	5.65716e+06	4.05533e+07	4.22969e+07	4.19451e+07	4.13343e+07	4.22633e+07
meta_85	13S-Hydroperoxy-9Z,11E-octadecadienoic acid	31625.9	31638.4	27568.6	25885.5	25647.1	37518.9	39904.5	40877.8	41452.1	40822.8	946586	857015	878849	965804	917791
meta_86	L-Phenylalanine	2.54145e+07	2.74766e+07	2.42229e+07	2.55041e+07	2.76107e+07	2.73745e+07	2.64104e+07	2.69163e+07	2.61046e+07	2.77431e+07	1.99543e+07	2.07274e+07	2.02949e+07	2.11714e+07	1.85595e+07
meta_87	LysoPE 16:0(2n isomer)	632944	616088	591133	626204	611924	470688	527910	500194	527702	525516	1.79588e+06	2.0516e+06	1.81214e+06	1.7898e+06	1.74888e+06
meta_88	Octadeca-11E,13E,15Z-trienoic acid	1.03378e+06	1.02867e+06	1.05209e+06	1.21406e+06	1.46872e+06	1.12122e+06	1.32182e+06	1.30772e+06	1.23403e+06	965057	1.22023e+06	1.23368e+06	944057	1.03745e+06	1.0955e+06
meta_89	Rhamnetin-3-O-Glucoside	262402	299452	296088	218437	285823	357863	363247	312615	391770	383873	1.28409e+06	1.14201e+06	1.24401e+06	1.2348e+06	1.16615e+06
meta_90	Phthalic anhydride	1.68608e+06	1.80459e+06	1.83679e+06	2.25349e+06	2.6086e+06	1.983e+06	2.27566e+06	2.36389e+06	2.25701e+06	1.61528e+06	2.11138e+06	2.17024e+06	1.74305e+06	1.867e+06	1.90802e+06
meta_91	Cycloleucine	1.75233e+06	1.91868e+06	1.76447e+06	1.91833e+06	1.78037e+06	1.69566e+06	1.76525e+06	1.64624e+06	1.81067e+06	1.74024e+06	1.24001e+06	1.34676e+06	1.30301e+06	1.31698e+06	866149
meta_92	D-Ornithine	2.6491e+06	1.99345e+06	2.14701e+06	2.02167e+06	2.0909e+06	1.45652e+06	1.33226e+06	1.31228e+06	1.63148e+06	1.68124e+06	647498	743873	283573	598997	640640
meta_93	10-Undecenoic acid	39632.5	36013.3	36286.8	42338.2	39050.9	38172	46091	45554.8	34781.6	38039.6	35934.8	34209.3	37774.7	45646.4	44086.3
meta_94	Candicine	85792.1	86409.7	81249.1	83522.4	79891.4	72972.3	70100.8	69231.4	83126.8	72357.4	26845.5	29157	23080.1	24708.8	24263
meta_95	Naringenin-7-O-glucoside (Prunin)	403684	387443	399917	447798	424268	410643	397883	432338	397898	419163	589517	476059	425421	575363	467738
meta_96	3-Hydroxyurs-12-en-24-oic acid (β-Boswellic acid)	155379	152789	166813	169908	160476	160143	159112	149926	160438	155792	159156	168827	157796	150751	153684
meta_97	octadecadienoic acid amide	318506	295041	357273	334313	323810	314644	327560	309543	340324	295366	358309	453798	369674	354806	341117
meta_98	LysoPC 20:2(2n isomer)	4154.55	4484.52	4576.07	4857.85	6913.62	3662.87	1007.14	9	2860.3	1819.08	104942	115412	105291	90637.8	104390
meta_99	epiloliolide	164198	139592	158889	173658	163616	111553	110049	135486	132117	126352	75346.3	87623.6	81872.1	102613	88974.7
meta_100	Pinocembrin-7-O-(2''-O-arabinosyl)glucoside	585306	647892	545497	561461	543352	429389	524135	494096	489470	407286	1.80029e+06	1.98561e+06	1.98107e+06	1.86718e+06	1.86586e+06
meta_101	isoscopoletin-glucoside	22461.5	29762.1	26598.5	21351.6	25416.5	27947.4	29048.3	37732	20688.5	13642.6	19029.9	18367.1	18498.7	13726.7	15459.4
meta_102	Cardamonin	2.21499e+07	2.09539e+07	2.09144e+07	2.14657e+07	2.18551e+07	1.75159e+07	1.77611e+07	1.70816e+07	1.75498e+07	1.74852e+07	1.22782e+07	1.19451e+07	1.27978e+07	1.05301e+07	1.21869e+07
meta_103	Eupatorin; 3',5-Dihydroxy-4',6,7-Trimethoxyflavone	113749	103011	113116	105451	117976	59237	56547.4	56650	67384.8	67100.5	92839.9	83023.2	93694.9	100020	103960
meta_104	Casuarictin	1.49838e+06	1.54929e+06	1.40904e+06	1.43256e+06	1.74968e+06	782539	724648	873101	881468	887927	485597	424212	495141	422768	390276
meta_105	3,24-Dihydroxy-17,21-semiacetal-12(13)oleanolic fruit	4.3541e+06	3.91072e+06	3.82595e+06	3.90979e+06	4.08629e+06	3.61842e+06	3.70893e+06	3.3584e+06	3.39707e+06	3.63436e+06	3.05329e+07	2.91631e+07	3.17982e+07	3.1575e+07	3.1487e+07
meta_106	γ-Linolenic Acid	1.42379e+07	1.40846e+07	1.38434e+07	1.40248e+07	1.28884e+07	9.26464e+06	9.59988e+06	9.27239e+06	9.01871e+06	9.59828e+06	2.28195e+07	2.23187e+07	2.20296e+07	2.09551e+07	2.04887e+07
meta_107	Epipinoresinol*	308871	308312	293429	324376	298069	189006	178076	186365	176937	191443	138880	142208	134306	115404	141413
meta_108	3-p-Coumaroyloxy-2-methoxyurs-12-en-28-oic acid (Guajanoic acid)(ISO2)	70543.4	81488.2	67474.5	89338.4	87831.9	100834	137819	122604	98530.1	95530.2	431345	418824	373119	376933	505583
meta_109	4-Hydroxy-2-oxoglutaric acid	193138	200217	183779	174784	189866	200818	216538	132578	105972	141643	87425.4	89076.3	78833.8	74229.5	100151
meta_110	3-Acetoxy-18-hydroperoxy-12-oleanen-11-one(ISO1)	16719.6	16080.4	15349.8	15255.9	16999.9	25071.4	22752.2	24595.3	26186.9	26150.1	59808.4	56880.4	52965.5	56797.9	53166.2
meta_111	9-Hydroxy-12-oxo-10(E),15(Z)-octadecadienoic acid	5834.33	5182.23	6382.96	6402.94	4772.43	6316.16	6308.5	6998.93	6514.14	6377.43	104154	94943.4	111994	109931	115823
meta_112	13S-Hydroperoxy-6Z,9Z,11E-octadecatrienoic acid	44463.1	30243.3	27757.9	26578.3	28105	27324.3	27256.3	34157	26100.6	32159.5	36299.3	37119.8	28746.6	32609.7	38330.5
meta_113	Quercetin	9	9	9	9	9	45689.2	54488.2	47640.3	40200.8	47460.5	175463	168324	142980	163428	161504
meta_114	Adenosine	1.92867e+06	1.95542e+06	1.75435e+06	1.75334e+06	1.79967e+06	2.24197e+06	2.15021e+06	1.98422e+06	2.10378e+06	2.10614e+06	2.05319e+06	2.21787e+06	2.27958e+06	2.18807e+06	2.22902e+06
meta_115	2-Hydroxyursolic acid	9.41851e+06	7.92876e+06	8.43741e+06	8.51391e+06	9.15479e+06	1.00083e+07	1.01336e+07	9.00747e+06	9.37588e+06	9.9623e+06	2.37644e+07	2.665e+07	2.62521e+07	2.69906e+07	2.60333e+07
meta_116	Isorhamnetin-7-O-glucoside (Brassicin)*	326224	292974	238674	268483	273455	432110	375876	347679	351345	334244	1.18227e+06	1.30241e+06	1.24474e+06	1.24421e+06	1.27163e+06
meta_117	Glutaric acid	1.43683e+06	1.3354e+06	1.40047e+06	1.43065e+06	1.17478e+06	1.81518e+06	1.83233e+06	1.54e+06	1.73024e+06	1.79971e+06	1.89052e+06	1.81867e+06	1.90063e+06	1.87885e+06	1.63864e+06
meta_118	Stilbostemin B	17384.3	17373	16556.5	15288.4	12403.5	30093.7	30302.3	30957.4	30440.3	29478.3	62659.3	68265.1	58161	71943.1	68898.8
meta_119	Naringenin chalcone; 2',4,4',6'-Tetrahydroxychalcone	1.38315e+06	1.20832e+06	1.20251e+06	1.31156e+06	1.12237e+06	1.63579e+06	1.40216e+06	1.7229e+06	1.59278e+06	1.57254e+06	488853	704288	539865	520063	531981
meta_120	3,23-Dihydroxyolean-12-en-28-oic acid (Hederagenin)	1.9252e+06	1.582e+06	1.73836e+06	1.71788e+06	1.80816e+06	1.97971e+06	2.03143e+06	1.83318e+06	1.96787e+06	2.00204e+06	8.58585e+06	8.29936e+06	8.95813e+06	8.7169e+06	8.54282e+06
meta_121	Hydroxy ricinoleic acid	13408.6	10477.8	14234.8	13063.9	13643.7	13931.1	14008.9	14828.4	15283.8	13346	22660.4	24093.7	26492.8	26467.8	25664.4
meta_122	Dodecanoic acid (Lauric acid)	84179.3	77754.5	76911.6	79730.5	73903.6	74786.4	75506.6	65481.1	64730.9	66394.2	144007	168584	158200	149184	154985
meta_123	Homoproline	1.14566e+07	7.72732e+06	9.55207e+06	8.36448e+06	8.55403e+06	7.38233e+06	7.2488e+06	7.67948e+06	8.24653e+06	5.43563e+06	5.0394e+06	4.47504e+06	3.83161e+06	3.66591e+06	4.47678e+06
meta_124	7S,8S-DiHODE; (9Z,12Z)-(7S,8S)-Dihydroxyoctadeca-9,12-dienoic acid	113031	95234.9	109335	102878	104513	63354.5	69814.7	62592.1	65021.9	63735.5	12125.9	14131.1	14479.5	13560.3	12371.8
meta_125	4,4'-Dihydroxy-3,5-dimethoxybibenzyl	555431	515232	509373	542733	507121	658801	629277	649495	626468	656596	100660	114613	113823	110202	111664
meta_126	3-Hydroxyglutaric acid	5.59654e+06	4.85385e+06	4.6581e+06	5.16531e+06	4.61605e+06	2.15509e+06	1.96358e+06	2.09133e+06	2.06273e+06	2.16643e+06	896670	1.14984e+06	953326	766923	940720
meta_127	D-Arabinono-1,4-lactone	5.59654e+06	4.85385e+06	4.6581e+06	5.16531e+06	4.61605e+06	2.15509e+06	1.96358e+06	2.09133e+06	2.06273e+06	2.16643e+06	896670	1.14984e+06	953326	766923	940720
meta_128	2,6-Di-tert-butylphenol*	411555	389363	356783	382958	384252	304848	338010	312138	315090	311171	355577	338218	304858	315457	311407
meta_129	Acetryptine	9	9	9	9	9	5100.96	9439.83	4581.73	9	4750.3	447571	470205	490010	540043	504586
meta_130	3-Hydroxy-23-oxoolean-12-en-28-oic acid (Gypsogenin)	8633.06	9870.33	12319.4	9923.73	12813.5	11846.9	9288.19	12393.2	9721.61	10194.2	27652.7	35224.5	30870.1	31375.4	34961.3
meta_131	Emodin	1.71475e+06	1.59003e+06	1.54026e+06	1.62041e+06	1.60091e+06	1.19417e+06	1.26728e+06	1.17387e+06	1.24222e+06	1.27174e+06	843234	821835	983280	784580	899612
meta_132	Retinol (Vitamin A1)	15348.7	15952	17121.3	16984.9	15874.3	19531.7	20183.3	21419.5	14887.4	22684.6	9	9	9	9	9
meta_133	LysoPC 16:1	258963	272950	285461	277605	257023	196870	192194	199375	174663	202823	1.24594e+06	1.29121e+06	1.21461e+06	1.16927e+06	1.18779e+06
meta_134	2-Hydroxybutyric Acid	9177.81	7724.33	10137.8	8785.22	14982.4	18565.5	21135.5	14967.6	12607.2	17044.8	117391	127225	124800	144652	138983
meta_135	2-Hydroxyisobutyric acid	9177.81	7724.33	10137.8	8785.22	14982.4	18565.5	21135.5	14967.6	12607.2	17044.8	117391	127225	124800	144652	138983
meta_136	4-Hydroxysphinganine	8.21804e+06	8.76255e+06	8.47792e+06	7.92048e+06	8.55936e+06	9.77853e+06	9.64959e+06	9.65071e+06	9.56484e+06	9.41354e+06	4.46109e+06	4.64666e+06	4.39305e+06	4.50789e+06	4.48494e+06
meta_137	2-O-Galloyl-D-glucose	7.00041e+06	7.72451e+06	7.57109e+06	8.51271e+06	8.13023e+06	1.21287e+07	1.03319e+07	9.95126e+06	7.60898e+06	9.4258e+06	3.1032e+07	2.90388e+07	2.96678e+07	3.08865e+07	2.99658e+07
meta_138	(7S,8R)-dehydrodiconiferylalcohol-9'-O-β-D-glucopyranoside	143211	106092	139669	120176	156412	64837.3	58506.3	54065	63492.3	81809.4	163716	114600	119129	165082	137216
meta_139	2,3-Dihydroxyurs-12-en-28-oic acid (Corosolic acid)	1.40914e+07	1.26465e+07	1.40162e+07	1.29701e+07	1.3465e+07	1.50897e+07	1.51602e+07	1.29623e+07	1.37021e+07	1.29035e+07	3.38633e+07	3.46742e+07	3.66389e+07	3.56186e+07	3.62623e+07
meta_140	2-Amino-4,5-dihydro-1H-imidazole-4-acetic acid	617447	678058	616690	664914	655941	479015	542174	530826	544547	576479	242494	281264	328089	258372	288313
meta_141	Glucose-1-phosphate	1.21545e+06	1.09692e+06	1.15773e+06	1.39132e+06	1.10825e+06	1.54887e+06	1.44483e+06	1.28465e+06	1.30672e+06	1.26485e+06	3.1369e+06	2.61631e+06	2.96548e+06	3.18983e+06	2.8336e+06
meta_142	24-p-Coumaroyloxy-2,3-dihydroxyurs-12-en-28-oic acid (Guavacoumaric acid)(ISO2)	370019	360443	389078	361822	366190	616250	586701	569740	591071	616672	1.59286e+06	1.75243e+06	1.46734e+06	1.67463e+06	1.7676e+06
meta_143	LysoPC 16:1(2n isomer)	314309	310787	326203	335237	313622	192755	197949	223835	200671	227734	1.08731e+07	1.35394e+07	1.41326e+07	1.22556e+07	1.39523e+07
meta_144	L-Citramalic acid	811644	887592	850649	760910	860086	868468	853152	829923	852135	813034	685642	606532	600527	663455	716609
meta_145	LysoPE 18:1(2n isomer)	764944	718777	730056	716655	723763	328448	321468	353055	328146	347284	3.30165e+07	3.5659e+07	3.63408e+07	3.55064e+07	3.70447e+07
meta_146	9,10,13-Trihydroxy-11-Octadecenoic Acid	139021	120526	117923	122523	116320	143433	142003	154631	136695	137892	647577	616801	612495	684393	637904
meta_147	Aminomalonic acid	1.08543e+06	762517	971943	1.04227e+06	1.06736e+06	1.69575e+06	1.76063e+06	1.72741e+06	1.55799e+06	1.85012e+06	3.77818e+06	3.84656e+06	3.61864e+06	4.07797e+06	3.95315e+06
meta_148	Abscisic acid	899763	845519	976137	881322	763987	2.04068e+06	2.26511e+06	2.1537e+06	1.84696e+06	2.09313e+06	5.48472e+06	5.2273e+06	6.05468e+06	5.89011e+06	5.57415e+06
meta_149	LysoPC 16:0(2n isomer)	5.74109e+06	5.70599e+06	5.83644e+06	5.98267e+06	5.59634e+06	4.25471e+06	4.47634e+06	4.4633e+06	4.38723e+06	4.25289e+06	8.04578e+06	7.86239e+06	8.04035e+06	8.25683e+06	8.47218e+06
meta_150	Crepenynic acid	45690.6	42490.4	42121.2	43034.8	41349.7	29086.5	28888.1	28223	28810.9	27496.1	69488.1	73955.5	69876.6	65588.6	68885.1
meta_151	Methyl linolenate	47222.5	45693.9	54658.2	45423	47635.5	35403.1	40630.1	38649.8	48873	40984.7	34847.1	47677.5	51345.8	45053.9	39216.2
meta_152	3,5,4'-Trihydroxy-7-methoxyflavone (Rhamnocitrin)	2291.07	9	2156.69	1318.35	2430.13	9	9	9	9	9	16086.9	12370.2	12667.1	15382.8	16236.5
meta_153	Isotachioside	748111	743783	778001	775796	696209	497975	445959	465997	498022	466560	662350	537430	685885	586188	522494
meta_154	L-Cyclopentylglycine	391172	425998	356294	391213	347628	509616	346850	365419	470572	371151	394217	366980	342586	386652	346911
meta_155	Ferulic acid methyl ester	9	9	9	9	9	10997.2	7331.48	8799.43	7677.33	12791.8	87663.5	92233.4	87963.5	91079.6	95485.7
meta_156	LysoPE 18:0(2n isomer)	6708.19	7349.47	6864.94	6591.74	5866.62	2659.59	3265.64	2948.99	3498.81	3658.47	366279	403109	419617	350523	424445
meta_157	α-Linolenic Acid	1.7989e+07	1.7403e+07	1.75165e+07	1.75362e+07	1.7074e+07	1.17568e+07	1.26421e+07	1.17812e+07	1.15512e+07	1.21371e+07	2.72205e+07	2.69799e+07	2.71926e+07	2.58065e+07	2.64548e+07
meta_158	LysoPC 18:1	3.87606e+06	3.83091e+06	4.09444e+06	3.95373e+06	3.98114e+06	2.09205e+06	2.34881e+06	2.24523e+06	2.22751e+06	2.40699e+06	3.06619e+06	3.28091e+06	3.44049e+06	2.9342e+06	3.4427e+06
meta_159	2-Dehydro-3-deoxy-L-arabinonate	1.6768e+06	1.81842e+06	9	1.63233e+06	1.78643e+06	1.73253e+06	1.61321e+06	1.46124e+06	2.7456e+06	9	9	1.17407e+06	915915	951019	1.14488e+06
meta_160	9-Hydroxy-13-oxo-10-octadecenoic Acid	29065.5	27012.6	25825.1	24880.9	25895.6	27729.5	27283.1	30140.8	27403.6	27991.5	201474	178617	194749	217030	194543
meta_161	Kaempferol-4'-O-glucoside*	1.41401e+07	1.32341e+07	1.31949e+07	1.27701e+07	1.30836e+07	1.79907e+07	7.77999e+06	1.80475e+07	1.81361e+07	1.79998e+07	2.55254e+07	2.48005e+07	2.43339e+07	2.51197e+07	2.53395e+07
meta_162	Pyroglutamic acid	1.21284e+06	1.2019e+06	1.32643e+06	1.36246e+06	1.16571e+06	1.21968e+06	999879	1.07976e+06	999398	1.17352e+06	558577	651672	575507	658730	587336
meta_163	Dihydroferulic acid glucoside	999512	686966	1.00548e+06	725504	948862	953934	1.4326e+06	518728	891024	921291	2.50592e+06	1.84174e+06	1.97106e+06	2.02073e+06	1.79686e+06
meta_164	Inositol	5.85903e+06	6.57588e+06	6.09575e+06	5.58839e+06	5.03284e+06	1.22989e+07	8.22202e+06	9.5328e+06	1.16484e+07	1.08057e+07	1.67953e+07	1.70133e+07	1.61863e+07	1.52474e+07	1.54836e+07
meta_165	8-Demethylfarrerol	7.39852e+06	7.03398e+06	6.80436e+06	7.08007e+06	7.04196e+06	6.95807e+06	7.14699e+06	6.48945e+06	7.03552e+06	7.14243e+06	2.37435e+06	2.61776e+06	2.45395e+06	2.3747e+06	2.58787e+06
meta_166	Quercetin-7-O-glucoside*	1.97162e+06	1.6791e+06	1.90168e+06	1.97622e+06	1.92184e+06	2.72069e+06	2.98035e+06	2.70826e+06	2.81809e+06	2.51917e+06	3.64264e+06	3.66457e+06	3.85155e+06	3.89874e+06	3.61843e+06
meta_167	Luteolin-4'-O-glucoside*	1.42665e+07	1.43774e+07	1.36842e+07	4.54031e+06	1.20809e+07	8.34634e+06	7.20741e+06	7.55583e+06	1.82399e+07	1.93234e+07	2.69074e+07	2.79382e+07	2.50418e+07	2.50454e+07	2.69391e+07
meta_168	4-Guanidinobutanal	2.17247e+06	2.20151e+06	2.09522e+06	2.6746e+06	2.26796e+06	2.05917e+06	1.90826e+06	1.86277e+06	2.16584e+06	2.25437e+06	1.43646e+06	1.43756e+06	1.3798e+06	1.41796e+06	1.27814e+06
meta_169	N-Benzylmethylene isomethylamine	808773	868646	762133	676198	858406	802681	803668	835251	843732	793264	604717	617308	691763	659748	588011
meta_170	Dihydrodehydrodiconiferyl alcohol-4-O-glucoside	733101	731145	621386	716146	724464	807926	762440	770444	819279	706665	559919	507818	492994	468405	545674
meta_171	Pinoresinol-4-O-glucoside	990533	899147	1.09064e+06	979699	921489	624442	759522	696264	664228	781307	478729	482411	482608	424105	528658
meta_172	Secoisolariciresinol 4-O-glucoside	1.63141e+06	1.4384e+06	1.67766e+06	1.45596e+06	1.53397e+06	1.36101e+06	1.00201e+06	1.24667e+06	1.1166e+06	1.08315e+06	803604	710189	799875	751663	850774
meta_173	LysoPE 16:1	33694.5	33685.9	36306.9	32909.9	33718.2	27431.7	29703.9	29296.7	26500	24964	377777	477126	469747	415116	410986
meta_174	Citric Acid	2.5102e+07	2.71026e+07	2.52709e+07	2.50961e+07	2.70095e+07	2.37717e+07	2.62955e+07	2.37025e+07	2.35357e+07	2.64507e+07	1.62478e+07	1.66687e+07	1.56631e+07	1.57275e+07	1.71455e+07
meta_175	9-Hydroperoxy-9Z,11E-Octadecadienoic Acid	61624.7	55816.4	61211.5	60884.7	61537.1	35633.4	38311.2	38739.5	37691	36662.8	10477.6	9687.8	9686.28	8984.15	7951.17
meta_176	N,N-Dimethylglycine	882690	907634	872443	1.00169e+06	9	9	810896	753791	683374	780440	1.05807e+06	1394607	1.43183e+06	1.34204e+06	1.16812e+06
meta_177	Oleamide (9-Octadecenamide)	57855.7	55653.3	59680.1	52469.6	55930.1	53125	62020.1	51506.7	51417.1	47603	68185.1	87193.9	78271	67369.8	68636.5
meta_178	Isocitric Acid	1.0595e+07	2.27991e+07	2.42529e+07	2.57727e+07	2.77156e+07	2.5267e+07	2.46571e+07	8.46055e+06	2.41285e+07	2.35862e+07	1.38956e+07	1.09936e+07	1.35781e+07	1.31563e+07	1.02084e+07
meta_179	Arachidic acid	3.98913e+06	3.08119e+06	3.46724e+06	3.27319e+06	3.18143e+06	2.81242e+06	3.05884e+06	3.6232e+06	3.55726e+06	4.04454e+06	2.85992e+06	4.24653e+06	2.68099e+06	3.55943e+06	3.22314e+06
meta_180	8-Methoxykaempferol-7-O-rhamnoside	275497	227179	229996	231136	124738	317037	214724	337610	229877	299181	673064	701965	751931	792691	727893
meta_181	p-Coumaric acid	62328.3	107301	73607.1	89029	86271.6	70804.4	50757	61554.5	57342.3	61748.7	1.53364e+06	1.32298e+06	1.44599e+06	1.73483e+06	1.58296e+06
meta_182	Dimethyl phthalate	128558	139514	125770	118804	121891	140354	123367	106964	140011	139260	133530	113877	157794	143718	150866
meta_183	Pantetheine	31257.6	30436.1	40179.9	19209.8	49019.2	30880	40451.8	61593	27276.3	48234.4	16568.2	16183	13876.6	16568.2	29328.4
meta_184	Myricetin-3-O-β-D-glucoside*	769981	651713	735699	683911	898450	906476	1.02526e+06	858003	1.12785e+06	1.04998e+06	746045	899851	825395	694947	976880
meta_185	Ferulic acid-4-O-glucoside	1.45799e+06	1.73332e+06	1.36612e+06	1.18597e+06	1.3098e+06	1.45144e+06	1.36191e+06	1.57083e+06	1.61101e+06	1.16703e+06	8.06844e+06	8.19755e+06	9.61664e+06	8.9447e+06	8.40746e+06
meta_186	2,3-Diacetoxy-18-hydroxyoleana-5,12-dien-28-oic acid(ISO-1)	122089	111449	117285	117849	120849	144467	130793	127665	137889	136641	332688	333224	335112	337766	354291
meta_187	3-Hydroxy-9,19-cyclolanost-24-en-26-oic acid (Mangiferolic acid)	1.66592e+06	1.56599e+06	1.66109e+06	1.52217e+06	1.37212e+06	1.41214e+06	1.48551e+06	1.52168e+06	1.60826e+06	1.56467e+06	9.26436e+06	9.61745e+06	9.57032e+06	8.58915e+06	9.3443e+06
meta_188	2-Methylsuccinic acid	1.58145e+06	1.32492e+06	1.25472e+06	1.42601e+06	1.25087e+06	1.29232e+06	1.33062e+06	1.49114e+06	1.28953e+06	1.46273e+06	2.79996e+06	3.0266e+06	2.74054e+06	2.95365e+06	2.89891e+06
meta_189	Hispidulin-7-O-glucoside(Homoplantaginin)	39446.1	59012.3	35629.6	43629.3	59961.7	74104.8	27479.8	77683.3	64674.9	78865.6	189157	201460	248550	334847	257634
meta_190	Rhein-8-O-glucoside	152464	172071	173624	154423	154498	200097	188027	199066	188583	220553	594514	543647	599569	532455	697422
meta_191	Dicumarol	7.41295e+06	6.48426e+06	8.29047e+06	7.09745e+06	7.47175e+06	6.15875e+06	6.79244e+06	5.70478e+06	6.36599e+06	7.65805e+06	3.74686e+06	3.6519e+06	4.52244e+06	3.6068e+06	4.79277e+06
meta_192	15(R)-Hydroxylinoleic Acid	120283	113974	116350	104167	108343	127120	133021	130497	118413	196841	55240.1	60344.5	56399.9	66558.7	61968.4
meta_193	8,15-Dihydroxy-5,9,11,13-eicosatetraenoic acid	16083.2	13211.7	11142.5	11540.8	11681.9	10722.2	12375	9726.57	12487.7	12585.3	10627.7	9558.25	10374.8	12831.1	12629.3
meta_194	13S-Hydroxy-9Z,11E,15Z-octadecatrienoic acid	25543.2	25553.9	25200	26442.6	22935.7	19525	22537.5	19820.8	19989.4	22937.7	32068	30410.9	30430.6	31207.5	27472.8
meta_195	Coumarin	2.51889e+06	2.78009e+06	2.74577e+06	2.43844e+06	2.86049e+06	2.6986e+06	2.48661e+06	2.55201e+06	2.45244e+06	2.34181e+06	1.17012e+06	1.23068e+06	1.21696e+06	1.119e+06	1.07948e+06
meta_196	Gallic acid	1.26987e+06	1.3051e+06	1.23975e+06	1.21509e+06	1.27041e+06	1.99788e+06	2.24302e+06	2.26316e+06	1.88408e+06	2.12136e+06	7.05522e+06	6.9578e+06	7.06185e+06	7.12454e+06	6.88659e+06
meta_197	Demethyl coniferin	302570	247085	205422	258375	301307	159470	126887	161156	158743	176348	169842	150450	158861	42686.5	140654
meta_198	LysoPC 17:2	23376.9	21400.2	23523.1	19076	22131.8	9	9176.64	13543.7	12568.1	13453	254818	301161	318395	307967	325350
meta_199	Pentadecanoic Acid	462157	402905	625044	443130	421618	345602	378912	431633	355728	392084	454965	512376	515669	459647	470304
meta_200	Guvacine	175930	207865	226294	260682	203528	255107	235844	290982	230588	266393	97214.2	148776	164559	164694	132900
meta_201	N-Glycyl-L-leucine*	66482.2	57599.5	75348	68585.5	86106.8	89390.7	90286.8	77583.9	80333.1	85045.5	210699	253687	262293	258097	216326
meta_202	3-Hydroxyolean-12-en-29-oic acid (Epikatonic acid)	143317	153215	166437	163522	159907	154765	157370	148342	156553	154434	161162	176859	165760	146987	156585
meta_203	Isocorilagin	1.44007e+06	1.43127e+06	1.45548e+06	1.46489e+06	1.64542e+06	647833	616783	655722	582533	677636	390441	411935	510457	484779	425830
meta_204	L-Glutamine	572528	631049	611888	619104	599266	6.62259e+06	523633	540729	549307	515564	1.16571e+06	1.16983e+06	1.20057e+06	1.22113e+06	1.1782e+06
meta_205	Urs-12(13)-en-3-one-28-oic acid	28953.1	29737.8	21102.1	28375.6	27191.6	25874.3	29424.1	28504.1	27014.7	32476	121858	124473	124527	119292	103860
meta_206	Lup-20(29)-en-3-one (Lupenone)	6.88776e+06	7.49478e+06	7.05385e+06	7.47772e+06	6.67545e+06	5.74493e+06	5.84947e+06	5.9252e+06	5.99027e+06	5.79406e+06	3.36793e+06	3.49459e+06	3.40683e+06	3.4482e+06	3.71079e+06
meta_207	7-O-Methylnaringenin	869974	899808	741821	797549	880538	1.04025e+06	1.00613e+06	988017	1.05204e+06	1.00144e+06	583320	573697	508331	579668	532999
meta_208	N-Phenylethylcrinasiadine	3.92915e+06	3.73953e+06	4.2276e+06	2.71467e+06	3.22596e+06	4.75437e+06	5.32883e+06	4.98864e+06	5.21511e+06	5.37721e+06	1.54681e+07	1.6231e+07	1.20368e+07	1.45225e+07	1.61832e+07
meta_209	N-Feruloylagmatine	596454	567448	613426	519455	620844	648119	691805	555959	641345	616613	465045	482351	451279	471079	464997
meta_210	Oleoside 11-methyl ester	32149.8	26271.3	26283.3	23738.2	25993.2	58011.8	49961.2	57645.3	72380.8	65673.3	123738	192723	111693	125288	105623
meta_211	Indole-3-carboxaldehyde	473216	462049	466317	425944	467427	568988	588828	603120	610410	563103	28613.2	33332.2	45047.3	22422.2	21301.2
meta_212	9S-Hydroperoxy-10E,12Z-octadecadienoic acid	15213.8	15678.8	13825.7	15858.2	12578.2	16480.1	17543.1	15218.7	16323.6	18719.6	107265	103865	96838.4	114475	101852
meta_213	5,4'-Dihydroxy-7-methoxyflavanone (Sakuranetin)	978975	898288	825629	888806	848031	1.02533e+06	962670	1.0278e+06	979235	1.02545e+06	555432	564481	541922	560045	559233
meta_214	Cryptostrobin (8-C-Methyl-5,7-Dihydroxyflavanone)	1.25385e+06	1.13462e+06	1.04887e+06	1.13519e+06	1.0852e+06	966461	922640	834864	968989	938195	730832	625787	769534	629558	776215
meta_215	Azetidine-2-carboxylic acid	1.10041e+06	665122	596051	687120	1.18542e+06	815523	771718	511136	1.03836e+06	527311	346085	346508	328619	424482	375284
meta_216	3-Hydroxyurs-12,19-dien-28-oic acid (Sanguisorbigenin)	34687.3	35044.7	35091.1	31594.3	32989	27333.6	32868.5	28122.7	30726.2	26651.5	61083	71097.8	67583	57635	53116.1
meta_217	13-methylmyristic acid	160037	140528	134656	125531	149050	127524	107942	141598	142527	122941	115799	131405	128976	138338	120622
meta_218	9-(Arabinosyl)hypoxanthine	25135.4	27059.2	27451.5	29142.8	32869.7	54550.3	61995.9	50640	55757.9	62083.1	142612	162370	153533	151336	136533
meta_219	2,4,6-Trihydroxybenzoic acid	6.90045e+06	7.16331e+06	6.50525e+06	6.16446e+06	6.29907e+06	7.08869e+06	6.79744e+06	6.63684e+06	7.62458e+06	7.00507e+06	3.59297e+06	3.33261e+06	2.85716e+06	2.74849e+06	3.14648e+06
meta_220	4-MethoxycinnaMaldehyde	178934	206079	177628	191850	188583	188356	185112	168136	208646	219675	184061	194597	175875	188481	196526
meta_221	Gossypetin-3-O-glucoside	869062	636557	694273	781149	935395	978458	1.07492e+06	1.08035e+06	1.06407e+06	958201	874614	800830	826214	722810	777903
meta_222	9,16-Dihydroxypalmitic acid	311576	285140	283847	275711	275803	272255	308101	285257	377689	322844	113964	322473	122720	118890	102745
meta_223	γ-glutamylmethionine	146719	167934	153927	150563	171211	77777.4	76728.6	89744.5	102003	84597.3	11791.4	9	12614.3	13952.6	11267.7
meta_224	LysoPC 17:0	20280.5	21232.7	23707.3	19308.3	23846.1	15246.5	15561.1	16390.7	16059.5	16972.6	55898.4	54986.9	53447.2	48881.9	56616.6
meta_225	3,28-Dihydroxylup-20(29)-ene (Betulin)	2.60473e+06	2.55092e+06	2.63551e+06	2.61987e+06	2.65797e+06	2.0329e+06	1.95952e+06	2.11783e+06	2.03623e+06	2.08098e+06	1.29307e+06	1.24104e+06	1.18372e+06	1.37562e+06	1.18083e+06
meta_226	2,4,2',4'-tetrahydroxy-3'-prenylchalcone	103749	123530	114597	107028	120023	49191.2	60315.4	59353.6	63984.4	46164.5	27856.2	27875.1	27696.6	31367.7	32978.9
meta_227	L-Prolyl-L-Phenylalanine	35407.1	28531.8	24904.4	34219	39279.3	32010	23449.8	34056.6	30647.4	29577.3	66148.6	82066.1	68977.9	85106.6	91968.6
meta_228	Quercetin-3-O-rhamnoside(Quercitrin)	1.34352e+07	1.63079e+07	1.51557e+07	1.80729e+07	1.70436e+07	1.87799e+07	1.79696e+07	2.59545e+07	1.94495e+07	1.96048e+07	2.60989e+07	2.50727e+07	2.9339e+07	2.4214e+07	2.66453e+07
meta_229	3-Hydroxylup-20(29)-en-24-oic acid	193504	198286	192000	193256	190056	213616	138521	152477	144353	126248	239638	200962	209715	175528	153549
meta_230	Succinic anhydride	590358	653783	656128	502446	469992	930049	713512	672056	742043	729454	1.2481e+06	1.37396e+06	1.26374e+06	1.20997e+06	1.11787e+06
meta_231	L-Homoserine	668508	503153	565847	542064	578577	517414	435997	522585	476127	510188	577693	628988	620360	503202	441260
meta_232	Pterolactam	6.98169e+06	6.08003e+06	5.55144e+06	6.28095e+06	6.35083e+06	5.91023e+06	6.61752e+06	6.47641e+06	6.47837e+06	6.72325e+06	4.3573e+06	4.40802e+06	4.51094e+06	4.56895e+06	4.48133e+06
meta_233	1-Monomyristin	884950	715311	846596	786438	727066	653769	791013	706302	782326	848624	809123	682934	852269	830923	766683
meta_234	2-Amino-4-dihydroxy octadecyl galactoside	115311	105081	103889	106427	114991	125104	127552	118973	116777	123102	203564	197090	205391	202321	214669
meta_235	Vomifoliol	1.47571e+06	1.26325e+06	1.18246e+06	1.81173e+06	1.17699e+06	1.24204e+06	1.14469e+06	1.06087e+06	998356	1.49193e+06	563284	592661	764870	719491	770084
meta_236	LysoPC 18:3(2n isomer)	1.18855e+06	1.15081e+06	1.16134e+06	1.17772e+06	1.18552e+06	616922	578385	578501	603636	626734	1.17213e+06	1.28111e+06	1.33321e+06	1.22311e+06	1.38839e+06
meta_237	Jasmonoyl-L-Isoleucine	20204.3	12167.4	16317.9	15144.8	12431.1	11390	8669.53	7958.82	11985.4	10186.8	19246.6	25323.3	17621.7	28396.1	13895.7
meta_238	5,2'-Dihydroxy-7-methoxyflavanone	30881.3	27223.2	27870.4	29378.3	26124.4	28557.5	24700.6	27991.7	27568	27535.3	17039.5	11144.2	11528.7	13180.1	14085.4
meta_239	Olean-12-en-3-one (β-Amyrone)	2.16666e+06	2.15433e+06	2.15701e+06	2.18407e+06	2.0122e+06	1.48574e+06	1.83773e+06	1.67603e+06	1.75713e+06	1.70127e+06	1.0828e+06	1.0988e+06	1.02184e+06	1.08218e+06	1.06424e+06
meta_240	Dihydrocharcone-4'-O-glucoside	1.94544e+06	1.63994e+06	1.50556e+06	1.50863e+06	1.82443e+06	1.29247e+06	1.61847e+06	1.64734e+06	1.62208e+06	1.32104e+06	2.33995e+06	2.17442e+06	2.24855e+06	2.19257e+06	2.39725e+06
meta_241	Maleic acid*	959775	981517	907536	371784	696219	617966	686181	386507	518694	516638	1.32017e+06	756173	1.11332e+06	1.41808e+06	971051
meta_242	Fumaric acid*	959775	981517	907536	371784	696219	617966	686181	386507	518694	516638	1.32017e+06	756173	1.11332e+06	1.41808e+06	971051
meta_243	p-Coumaroyltyramine	234033	212676	216743	238335	216418	261958	260894	275903	256253	281396	94656.4	105706	103854	115763	118765
meta_244	L-Phenylalanyl-L-phenylalanine	17884.9	14319.1	12599.2	21090.9	10821	16745	20207.1	17687.1	14972	11068.3	12295.2	28633.1	23326.3	18529.1	12574.6
meta_245	Punicic acid (9Z,11E,13Z-octadecatrienoic acid)	474202	500092	494931	471384	495404	443982	468010	422060	466223	499449	1.4497e+06	1.39921e+06	1.46053e+06	1.62589e+06	1.60573e+06
meta_246	4,4'-dihydroxy-2,6-dimethoxydihydrochalcone	79922.1	71110.4	63629.8	62923.2	63453.7	60158.8	60959.1	59213.7	60983	59777.6	16986.5	18963.9	20121.6	22262.7	20263.8
meta_247	N-Acetyl-L-Glutamine	1.24759e+06	1.34972e+06	1.2262e+06	1.23217e+06	1.42976e+06	1.04473e+06	1.49968e+06	1.11738e+06	1.14254e+06	1.20642e+06	1.27195e+06	1.42094e+06	1.25778e+06	1.38947e+06	1.31665e+06
meta_248	6-O-Galloyl-β-D-glucose*	3.60077e+07	3.96809e+07	3.38623e+07	4.19157e+07	3.98862e+07	3.91644e+07	4.44238e+07	3.81015e+07	3.9635e+07	3.91845e+07	3.0045e+07	3.03533e+07	3.09695e+07	2.97157e+07	3.22775e+07
meta_249	3,3',4-O-Trimethylellagic acid	186401	184676	193419	187288	191025	107502	97872	120832	102280	119041	146564	161368	162664	157389	156706
meta_250	LysoPI 18:3	9989.4	8857.13	8460.86	10189.4	8226.06	4373.44	3637.1	4746.49	4546.91	4902.15	60376.2	69868.2	70840	65040.6	67753.1
meta_251	LysoPC 15:0(2n isomer)	36487.8	39049.1	43717.2	44091.1	41722.7	36440.4	34215.4	29321.9	31794.2	34499.7	82510.7	89229.7	82917	87237.2	90303.8
meta_252	Maplexin C (2,3-Di-O-Galloyl-1,5-Anhydro-D-Glucitol)*	1.67411e+06	1.78534e+06	1.84944e+06	1.92104e+06	1.72776e+06	706589	687432	1.05973e+06	768544	718185	559969	535629	470312	435826	450110
meta_253	Guvacoline	306681	289977	275519	299977	326472	285195	386401	335415	309812	361987	254975	273116	276691	274874	288353
meta_254	Mucic acid-1,4-lactone-5-O-gallate	701141	919890	768640	789181	899650	526661	493275	469611	444221	516413	156486	175218	162545	147414	157957
meta_255	1-Eicosanol	32099.5	36526.4	31630.1	33642.2	32093.3	34758.5	34179.1	37560.9	35457.6	35152.6	64264.8	69643.9	73179.4	70252.6	66622.4
meta_256	3-Oxooleana-11,13(18)-dien-28-oic acid	56951.2	61170.8	58081.5	55296.2	62665.5	57963.5	48947.9	53383.6	62410.9	54864.9	935108	882715	894850	1.0712e+06	927540
meta_257	9,10,11-Trihydroxy-12-octadecenoic acid	10623.5	11404.1	9176.58	7759.2	8765.46	10964.5	10761.7	11857.7	11418.6	11538.8	55192.6	50936.5	66539.9	72642.2	68964.4
meta_258	3-O-Caffeoyl-9-hydroxylup-20(30)-en-7-one (Querspicatin A)	81195	86394.4	95595.8	85885.1	79616.3	78331.2	90859	74884.9	79672.7	77234.9	216054	174209	173286	176784	148889
meta_259	1-Linoleoylglycerol-2,3-di-O-glucoside*	12960.5	13780.3	16072	16758.1	19746.3	13720.9	8943.07	13650.4	11745.3	13040.6	26670.3	23343.9	17277.4	16095	23558.1
meta_260	Caffeoylmaslinic Acid	49817.7	50137	48782.3	47430.5	46643.1	69312.5	76031.5	67506.9	72366.6	80971	222885	232177	221429	236969	231659
meta_261	Trigonelline	5.91588e+06	5.89919e+06	5.66714e+06	6.3965e+06	5.45515e+06	4.38871e+06	5.49453e+06	4.53279e+06	3.9151e+06	5.06452e+06	5.75223e+06	5.64652e+06	6.51704e+06	6.25658e+06	6.58404e+06
meta_262	Uracil	752596	930159	645329	788878	750446	653787	662119	747530	704635	862391	546827	557021	433593	516010	605871
meta_263	Salicylic acid-2-O-glucoside	2.34169e+07	2.16764e+07	2.33966e+07	2.59599e+07	2.4378e+07	2.22009e+07	1.81582e+07	1.83351e+07	1.94911e+07	1.71363e+07	1.65453e+07	1.55964e+07	1.91033e+07	1.54576e+07	1.66961e+07
meta_264	L-Glycyl-L-isoleucine*	62556.6	75962.3	67200.9	63457	76136.7	84495.7	72963.5	82812.1	70375.5	61605.9	235701	233624	233800	233015	245416
meta_265	5-O-Galloyl-D-hamamelose*	3.61593e+07	3.89506e+07	4.06329e+07	3.98958e+07	3.84057e+07	3.95692e+07	4.07601e+07	3.57648e+07	3.89241e+07	3.89927e+07	2.87078e+07	3.10556e+07	2.79367e+07	2.99838e+07	3.29357e+07
meta_266	3-Hydroxy-27-feruloyloxyolean-12-en-28-oic acid (Uncarinic acid A)	40722.3	40344.5	39103.5	41200.5	44603.8	27429.2	26559	26065.1	27685.9	26953.9	15590.9	18989	17081.8	15126.9	19807.8
meta_267	L-Aspartic Acid	4.47858e+06	4.31402e+06	4.2256e+06	5.44435e+06	4.8143e+06	3.86484e+06	3.89581e+06	3.68496e+06	4.23435e+06	3.86217e+06	3.95879e+06	3.41554e+06	3.54625e+06	3.22817e+06	3.43801e+06
meta_268	D-Pantothenic Acid	1.21416e+07	1.20631e+07	1.17317e+07	1.19305e+07	1.22014e+07	1.08258e+07	1.06901e+07	1.0363e+07	1.00116e+07	8.56233e+06	9.34203e+06	9.77505e+06	1.01572e+07	1.07068e+07	1.04601e+07
meta_269	L-Citrulline	1.09699e+06	997414	902254	882609	990973	724564	774323	646963	590017	765658	388108	323796	177665	336848	372162
meta_270	Myricetin	48810.4	57320.9	53172.8	46170.5	37029.4	39570.9	51316.3	59102	62484.5	46854.3	23270.9	18966.8	15325.9	15738.2	18163.4
meta_271	Tryptamine	1.11341e+06	1.09698e+06	1.04657e+06	1.27081e+06	1.1377e+06	2.42538e+06	2.42378e+06	2.40329e+06	2.319e+06	2.58578e+06	4.27729e+07	4.38365e+07	4.16779e+07	4.45415e+07	4.1621e+07
meta_272	Dimethylmalonic acid	162567	122761	136132	145635	124286	122235	132014	155662	123218	113716	283815	290724	269607	296245	283201
meta_273	Isorhamnetin-3-O-rhamnoside	288488	171184	307364	295001	222434	348090	252020	271660	276038	318943	1.28677e+06	1.36573e+06	1.4536e+06	1.36979e+06	1.27952e+06
meta_274	Kaempferol-3-O-(3''-O-p-Coumaroyl)rhamnoside*	24693.6	41608.9	31285	41608.9	41332.4	19166.2	23209.5	24161.6	30837.3	27443.1	34259.3	39903	43972.2	38984	34472.2
meta_275	L-Glutamic acid	1.06159e+07	8.4878e+06	8.66016e+06	9.28241e+06	8.65166e+06	1.30312e+07	1.22702e+07	1.16756e+07	1.06959e+07	1.22647e+07	2.00019e+07	1.88823e+07	2.14892e+07	1.70044e+07	1.84768e+07
meta_276	2,6-dimethoxy-hydroquinone-4-O-β-D-glucopyranoside	8.41393e+06	7.64357e+06	6.98849e+06	7.57334e+06	6.95615e+06	9.30574e+06	9.74755e+06	9.1453e+06	1.13929e+07	1.04426e+07	3.21525e+07	3.21579e+07	2.84949e+07	3.14241e+07	2.87542e+07
meta_277	LysoPC 20:1	42924.3	104423	102631	99962.4	42145.7	26432.3	27921	31869.3	49057.4	28803.5	50205.8	46448.1	41852.8	49776.3	60070.5
meta_278	Sibiricol	7580.5	8720.97	8076.53	7836.46	9174.68	6429.65	7774.75	5423.92	6180.61	6541.07	7512.09	5364.49	6801	7328.03	7976.43
meta_279	L-Histidine	1.31302e+06	1.40886e+06	1.42231e+06	1.18888e+06	1.36714e+06	1.43087e+06	994532	1.21321e+06	1.48911e+06	1.00664e+06	2.22323e+06	2.33046e+06	1.98166e+06	1.96536e+06	2.39595e+06
meta_280	3-Oxo-9,19-cyclolanost-24-en-26-oic acid (Mangiferonic acid)	224729	145555	152558	167670	176795	139252	159275	133525	132733	146419	261421	309285	316960	331245	296211
meta_281	Palmitaldehyde	568245	955822	924476	927614	1.04627e+06	1.01099e+06	972654	1.06713e+06	1.0834e+06	756192	3.03118e+06	2.72875e+06	2.21704e+06	2.24356e+06	2.18477e+06
meta_282	2(3H)-Benzothiazolone	26931.9	21701.1	16106.6	17205.8	14226.8	21395.5	12952.1	14083.3	15291.1	16111.3	8749.37	8953.34	8455.42	7236.17	7241.52
meta_283	Quercetin-5-O-β-D-glucoside*	4.20258e+06	4.1023e+06	4.10331e+06	3.84557e+06	3.6718e+06	5.38157e+06	6.85806e+06	5.76398e+06	5.54823e+06	5.52529e+06	6.87604e+06	7.72602e+06	7.63282e+06	7.49725e+06	7.06814e+06
meta_284	12,13-DHOME; (9Z)-12,13-Dihydroxyoctadec-9-enoic acid	26386.7	20762.1	23373.8	19896.2	25883.4	15904.3	15851.7	18542.2	15704.8	18034.7	12495.7	12804.6	13043.3	12313.2	10967.2
meta_285	10-Acetylpatrinoside*	28347.1	26737.6	31956.2	31298	34746.7	39184.5	35877.9	36835.5	36594.4	39184.5	13340.9	16562	16100.6	19781.2	18526.4
meta_286	2'-Acetylpatrinoside*	28347.1	26737.6	31956.2	31298	34746.7	39184.5	35877.9	36835.5	36594.4	39184.5	13340.9	16562	16100.6	19781.2	18526.4
[truncated: 785 more rows]

## Sheet: Supplementary Table S5
Supplementary Table S5: List of 269 differential metabolites
[truncated: 270 more rows]

## Sheet: Supplementary Table S6
Supplementary Table S6: List of top 15 genes/metabolites in UR_vs_MR
[truncated: 31 more rows]

## Sheet: Supplementary Table S7
Supplementary Table S7: List of top 15 genes/metabolites in MR_vs_FR
[truncated: 31 more rows]

[truncated: 5 more sheets: Supplementary Table S8, Supplementary Table S9, Supplementary Table S10, Supplementary Table S11, Supplementary Table S12]
